# Supplementary material for: Effects of High Intensity Interval Training on Pregnant Rats, and the Placenta, Heart and Liver of Their Fetuses
Source: PLoS One. 2015 Nov 13;10(11):e0143095. doi: 10.1371/journal.pone.0143095 (PMC4643918; doi:10.1371/journal.pone.0143095)
Supplement: S2 File — (XLSX) [file pone.0143095.s002.xlsx]

## Sheet: Data Ref gene
		Refgenes
	Sample Name				(GAPDH+HPRT)/2			Sample Name	GAPDH	HPRT	(GAPDH+HPRT)/2
	ME R04				18.8525			ME R04	16.9231	20.7819	18.8525
	ME R04				18.7867			ME R04	16.9071	20.6662	18.7867
	ME R08				18.9019			ME R08	16.9064	20.8973	18.9019
	ME R08				18.9621			ME R08	16.9871	20.9371	18.9621
	ME R21				19.1261			ME R21	17.1514	21.1007	19.1261
	ME R21				19.2011			ME R21	17.2404	21.1619	19.2011
	ME R22				19.0261			ME R22	17.0401	21.012	19.0261
	ME R22				19.0515			ME R22	17.0307	21.0723	19.0515
	ME R23				18.7735			ME R23	16.6917	20.8553	18.7735
	ME R23				18.7697			ME R23	16.6184	20.9209	18.7697
	ME R35				18.6584			ME R35	16.6533	20.6634	18.6584
	ME R35				18.8004			ME R35	16.7596	20.8412	18.8004
	ME R38				18.8304			ME R38	16.7339	20.927	18.8304
	ME R38				18.9071			ME R38	16.8291	20.9852	18.9071
	MEP R03				18.5525			MEP R03	16.4864	20.6186	18.5525
	MEP R03				18.6656			MEP R03	16.6507	20.6806	18.6656
	MEP R07				18.7899			MEP R07	16.6665	20.9132	18.7899
	MEP R07				18.8557			MEP R07	16.8115	20.9	18.8557
	MEP R17				18.8025			MEP R17	16.7484	20.8567	18.8025
	MEP R17				18.8979			MEP R17	16.9235	20.8723	18.8979
	MEP R19				19.1383			MEP R19	17.0581	21.2186	19.1383
	MEP R19				19.1083			MEP R19	16.9798	21.2368	19.1083
	MEP R40				18.982			MEP R40	16.973	20.991	18.982
	MEP R40				19.0503			MEP R40	17.0174	21.0833	19.0503
	MS R11				19.0793			MS R11	17.1651	20.9934	19.0793
	MS R11				18.9736			MS R11	17.0123	20.9348	18.9736
	MS R16				19.0234			MS R16	16.9905	21.0564	19.0234
	MS R16				19.036			MS R16	16.9559	21.1161	19.036
	MS R25				18.8838			MS R25	16.663	21.1046	18.8838
	MS R25				18.9772			MS R25	16.8536	21.1007	18.9772
	MS R30				18.8264			MS R30	16.7558	20.8971	18.8264
	MS R30				18.8483			MS R30	16.821	20.8757	18.8483
	MS R31				18.9562			MS R31	16.9849	20.9275	18.9562
	MS R31				18.8126			MS R31	16.6971	20.928	18.8126
	MS R43				18.7849			MS R43	16.7134	20.8564	18.7849
	MS R43				18.7201			MS R43	16.6316	20.8086	18.7201
	MS R45				18.6666			MS R45	16.6526	20.6806	18.6666
	MS R45				18.6452			MS R45	16.6308	20.6596	18.6452
	MSP R 47				18.7987			MSP R 47	16.6892	20.9082	18.7987
	MSP R 47				18.8822			MSP R 47	16.8563	20.9081	18.8822
	MSP R14				19.0098			MSP R14	16.9386	21.0809	19.0098
	MSP R14				18.9075			MSP R14	16.7617	21.0532	18.9075
	MSP R26				18.8453			MSP R26	16.897	20.7936	18.8453
	MSP R26				18.9709			MSP R26	16.9772	20.9645	18.9709
	MSP R27				18.7218			MSP R27	16.6969	20.7467	18.7218
	MSP R27				18.7138			MSP R27	16.6944	20.7333	18.7138
	MSP R29				18.8857			MSP R29	16.8036	20.9678	18.8857
	MSP R29				18.868			MSP R29	16.758	20.978	18.868
	MSP R42				18.454			MSP R42	16.2608	20.6472	18.454
	MSP R42				18.2244			MSP R42	16.1189	20.3298	18.2244
	MSP R44				18.7655			MSP R44	16.6923	20.8387	18.7655
	MSP R44				18.6416			MSP R44	16.5624	20.7208	18.6416

## Sheet: Data TG 1
		ANF
Well	Sample Name	Detector Name	Reporter	Task	Ct	Tm Type	Ct Mean	Ct StdDev	Ct Type	Baseline Type	Baseline Start	Baseline Stop	Threshold Type	Threshold
75	ME R04	anfsy	SYBR	Unknown	23.4278	Auto Tm	23.4536	0.0364526	Manual Ct	Automatic			Manual	0.300748
76	ME R04	anfsy	SYBR	Unknown	23.4793	Auto Tm	23.4536	0.0364526	Manual Ct	Automatic			Manual	0.300748
87	ME R08	anfsy	SYBR	Unknown	25.3946	Auto Tm	25.4385	0.0621885	Manual Ct	Automatic			Manual	0.300748
88	ME R08	anfsy	SYBR	Unknown	25.4825	Auto Tm	25.4385	0.0621885	Manual Ct	Automatic			Manual	0.300748
5	ME R21	anfsy	SYBR	Unknown	23.6495	Auto Tm	23.712	0.0883937	Manual Ct	Automatic			Manual	0.300748
6	ME R21	anfsy	SYBR	Unknown	23.7745	Auto Tm	23.712	0.0883937	Manual Ct	Automatic			Manual	0.300748
17	ME R22	anfsy	SYBR	Unknown	24.57	Auto Tm	24.679	0.154113	Manual Ct	Automatic			Manual	0.300748
18	ME R22	anfsy	SYBR	Unknown	24.788	Auto Tm	24.679	0.154113	Manual Ct	Automatic			Manual	0.300748
29	ME R23	anfsy	SYBR	Unknown	25.0521	Auto Tm	25.1479	0.135457	Manual Ct	Automatic			Manual	0.300748
30	ME R23	anfsy	SYBR	Unknown	25.2437	Auto Tm	25.1479	0.135457	Manual Ct	Automatic			Manual	0.300748
41	ME R35	anfsy	SYBR	Unknown	24.7899	Auto Tm	24.9467	0.221702	Manual Ct	Automatic			Manual	0.300748
42	ME R35	anfsy	SYBR	Unknown	25.1034	Auto Tm	24.9467	0.221702	Manual Ct	Automatic			Manual	0.300748
53	ME R38	anfsy	SYBR	Unknown	24.2501	Auto Tm	24.4271	0.250273	Manual Ct	Automatic			Manual	0.300748
54	ME R38	anfsy	SYBR	Unknown	24.6041	Auto Tm	24.4271	0.250273	Manual Ct	Automatic			Manual	0.300748
65	MEP R03	anfsy	SYBR	Unknown	25.6502	Auto Tm	25.7427	0.13082	Manual Ct	Automatic			Manual	0.300748
66	MEP R03	anfsy	SYBR	Unknown	25.8352	Auto Tm	25.7427	0.13082	Manual Ct	Automatic			Manual	0.300748
77	MEP R07	anfsy	SYBR	Unknown	27.3904	Auto Tm	27.5224	0.18659	Manual Ct	Automatic			Manual	0.300748
78	MEP R07	anfsy	SYBR	Unknown	27.6543	Auto Tm	27.5224	0.18659	Manual Ct	Automatic			Manual	0.300748
89	MEP R17	anfsy	SYBR	Unknown	26.6779	Auto Tm	26.1905	0.689269	Manual Ct	Automatic			Manual	0.300748
90	MEP R17	anfsy	SYBR	Unknown	25.7032	Auto Tm	26.1905	0.689269	Manual Ct	Automatic			Manual	0.300748
7	MEP R19	anfsy	SYBR	Unknown	25.6185	Auto Tm	25.5733	0.0639985	Manual Ct	Automatic			Manual	0.300748
8	MEP R19	anfsy	SYBR	Unknown	25.528	Auto Tm	25.5733	0.0639985	Manual Ct	Automatic			Manual	0.300748
19	MEP R40	anfsy	SYBR	Unknown	25.9866	Auto Tm	25.9496	0.0524239	Manual Ct	Automatic			Manual	0.300748
20	MEP R40	anfsy	SYBR	Unknown	25.9125	Auto Tm	25.9496	0.0524239	Manual Ct	Automatic			Manual	0.300748
1	MS R11	anfsy	SYBR	Unknown	26.6239	Auto Tm	26.6492	0.0357149	Manual Ct	Automatic			Manual	0.300748
2	MS R11	anfsy	SYBR	Unknown	26.6744	Auto Tm	26.6492	0.0357149	Manual Ct	Automatic			Manual	0.300748
13	MS R16	anfsy	SYBR	Unknown	24.8488	Auto Tm	24.8647	0.0225071	Manual Ct	Automatic			Manual	0.300748
14	MS R16	anfsy	SYBR	Unknown	24.8806	Auto Tm	24.8647	0.0225071	Manual Ct	Automatic			Manual	0.300748
25	MS R25	anfsy	SYBR	Unknown	24.5689	Auto Tm	24.5722	0.00469212	Manual Ct	Automatic			Manual	0.300748
26	MS R25	anfsy	SYBR	Unknown	24.5755	Auto Tm	24.5722	0.00469212	Manual Ct	Automatic			Manual	0.300748
37	MS R30	anfsy	SYBR	Unknown	23.0155	Auto Tm	22.8697	0.206213	Manual Ct	Automatic			Manual	0.300748
38	MS R30	anfsy	SYBR	Unknown	22.7238	Auto Tm	22.8697	0.206213	Manual Ct	Automatic			Manual	0.300748
49	MS R31	anfsy	SYBR	Unknown	26.0763	Auto Tm	26.0482	0.0396464	Manual Ct	Automatic			Manual	0.300748
50	MS R31	anfsy	SYBR	Unknown	26.0202	Auto Tm	26.0482	0.0396464	Manual Ct	Automatic			Manual	0.300748
61	MS R43	anfsy	SYBR	Unknown	25.0636	Auto Tm	25.0633	0.000426189	Manual Ct	Automatic			Manual	0.300748
62	MS R43	anfsy	SYBR	Unknown	25.063	Auto Tm	25.0633	0.000426189	Manual Ct	Automatic			Manual	0.300748
73	MS R45	anfsy	SYBR	Unknown	25.3133	Auto Tm	25.3388	0.0361249	Manual Ct	Automatic			Manual	0.300748
74	MS R45	anfsy	SYBR	Unknown	25.3644	Auto Tm	25.3388	0.0361249	Manual Ct	Automatic			Manual	0.300748
63	MSP R 47	anfsy	SYBR	Unknown	26.3594	Auto Tm	26.3584	0.00142423	Manual Ct	Automatic			Manual	0.300748
64	MSP R 47	anfsy	SYBR	Unknown	26.3574	Auto Tm	26.3584	0.00142423	Manual Ct	Automatic			Manual	0.300748
85	MSP R14	anfsy	SYBR	Unknown	25.9521	Auto Tm	25.939	0.0185244	Manual Ct	Automatic			Manual	0.300748
86	MSP R14	anfsy	SYBR	Unknown	25.9259	Auto Tm	25.939	0.0185244	Manual Ct	Automatic			Manual	0.300748
3	MSP R26	anfsy	SYBR	Unknown	26.4509	Auto Tm	26.5175	0.0942134	Manual Ct	Automatic			Manual	0.300748
4	MSP R26	anfsy	SYBR	Unknown	26.5841	Auto Tm	26.5175	0.0942134	Manual Ct	Automatic			Manual	0.300748
15	MSP R27	anfsy	SYBR	Unknown	25.2932	Auto Tm	25.3207	0.0388479	Manual Ct	Automatic			Manual	0.300748
16	MSP R27	anfsy	SYBR	Unknown	25.3481	Auto Tm	25.3207	0.0388479	Manual Ct	Automatic			Manual	0.300748
27	MSP R29	anfsy	SYBR	Unknown	27.8693	Auto Tm	27.9271	0.0818633	Manual Ct	Automatic			Manual	0.300748
28	MSP R29	anfsy	SYBR	Unknown	27.985	Auto Tm	27.9271	0.0818633	Manual Ct	Automatic			Manual	0.300748
39	MSP R42	anfsy	SYBR	Unknown	25.2726	Auto Tm	25.2544	0.0257197	Manual Ct	Automatic			Manual	0.300748
40	MSP R42	anfsy	SYBR	Unknown	25.2362	Auto Tm	25.2544	0.0257197	Manual Ct	Automatic			Manual	0.300748
51	MSP R44	anfsy	SYBR	Unknown	26.6742	Auto Tm	26.6756	0.00194078	Manual Ct	Automatic			Manual	0.300748
52	MSP R44	anfsy	SYBR	Unknown	26.677	Auto Tm	26.6756	0.00194078	Manual Ct	Automatic			Manual	0.300748

## Sheet: Data TG 2
		BNP
Well	Sample Name	Detector Name	Reporter	Ct	Ct Mean	Ct StdDev	Ct Type	Template Name	Baseline Type	Baseline Start	Baseline Stop	Threshold Type	Threshold
75	ME R04	BRAIN NATRIURETIC PEPTIDE	SYBR	26.0541	26.008	0.0652797	Manual Ct		Automatic			Manual	0.281302
76	ME R04	BRAIN NATRIURETIC PEPTIDE	SYBR	25.9618	26.008	0.0652797	Manual Ct		Automatic			Manual	0.281302
87	ME R08	BRAIN NATRIURETIC PEPTIDE	SYBR	25.9942	25.985	0.0129583	Manual Ct		Automatic			Manual	0.281302
88	ME R08	BRAIN NATRIURETIC PEPTIDE	SYBR	25.9759	25.985	0.0129583	Manual Ct		Automatic			Manual	0.281302
5	ME R21	BRAIN NATRIURETIC PEPTIDE	SYBR	26.8401	26.8606	0.0289161	Manual Ct		Automatic			Manual	0.281302
6	ME R21	BRAIN NATRIURETIC PEPTIDE	SYBR	26.881	26.8606	0.0289161	Manual Ct		Automatic			Manual	0.281302
17	ME R22	BRAIN NATRIURETIC PEPTIDE	SYBR	26.8851	26.9183	0.0468201	Manual Ct		Automatic			Manual	0.281302
18	ME R22	BRAIN NATRIURETIC PEPTIDE	SYBR	26.9514	26.9183	0.0468201	Manual Ct		Automatic			Manual	0.281302
29	ME R23	BRAIN NATRIURETIC PEPTIDE	SYBR	26.9351	26.9514	0.0231396	Manual Ct		Automatic			Manual	0.281302
30	ME R23	BRAIN NATRIURETIC PEPTIDE	SYBR	26.9678	26.9514	0.0231396	Manual Ct		Automatic			Manual	0.281302
41	ME R35	BRAIN NATRIURETIC PEPTIDE	SYBR	25.8717	25.9812	0.154854	Manual Ct		Automatic			Manual	0.281302
42	ME R35	BRAIN NATRIURETIC PEPTIDE	SYBR	26.0907	25.9812	0.154854	Manual Ct		Automatic			Manual	0.281302
53	ME R38	BRAIN NATRIURETIC PEPTIDE	SYBR	26.6225	26.5322	0.127746	Manual Ct		Automatic			Manual	0.281302
54	ME R38	BRAIN NATRIURETIC PEPTIDE	SYBR	26.4418	26.5322	0.127746	Manual Ct		Automatic			Manual	0.281302
65	MEP R03	BRAIN NATRIURETIC PEPTIDE	SYBR	27.4	27.4124	0.0176288	Manual Ct		Automatic			Manual	0.281302
66	MEP R03	BRAIN NATRIURETIC PEPTIDE	SYBR	27.4249	27.4124	0.0176288	Manual Ct		Automatic			Manual	0.281302
77	MEP R07	BRAIN NATRIURETIC PEPTIDE	SYBR	28.3211	28.4242	0.145831	Manual Ct		Automatic			Manual	0.281302
78	MEP R07	BRAIN NATRIURETIC PEPTIDE	SYBR	28.5273	28.4242	0.145831	Manual Ct		Automatic			Manual	0.281302
89	MEP R17	BRAIN NATRIURETIC PEPTIDE	SYBR	29.0623	29.1162	0.0762919	Manual Ct		Automatic			Manual	0.281302
90	MEP R17	BRAIN NATRIURETIC PEPTIDE	SYBR	29.1702	29.1162	0.0762919	Manual Ct		Automatic			Manual	0.281302
7	MEP R19	BRAIN NATRIURETIC PEPTIDE	SYBR	27.8013	27.7619	0.0557202	Manual Ct		Automatic			Manual	0.281302
8	MEP R19	BRAIN NATRIURETIC PEPTIDE	SYBR	27.7225	27.7619	0.0557202	Manual Ct		Automatic			Manual	0.281302
19	MEP R40	BRAIN NATRIURETIC PEPTIDE	SYBR	29.3227	29.3008	0.031074	Manual Ct		Automatic			Manual	0.281302
20	MEP R40	BRAIN NATRIURETIC PEPTIDE	SYBR	29.2788	29.3008	0.031074	Manual Ct		Automatic			Manual	0.281302
1	MS R11	BRAIN NATRIURETIC PEPTIDE	SYBR	28.4157	28.4576	0.0592133	Manual Ct		Automatic			Manual	0.281302
2	MS R11	BRAIN NATRIURETIC PEPTIDE	SYBR	28.4994	28.4576	0.0592133	Manual Ct		Automatic			Manual	0.281302
13	MS R16	BRAIN NATRIURETIC PEPTIDE	SYBR	26.9297	26.954	0.034377	Manual Ct		Automatic			Manual	0.281302
14	MS R16	BRAIN NATRIURETIC PEPTIDE	SYBR	26.9783	26.954	0.034377	Manual Ct		Automatic			Manual	0.281302
25	MS R25	BRAIN NATRIURETIC PEPTIDE	SYBR	27.137	27.1789	0.059336	Manual Ct		Automatic			Manual	0.281302
26	MS R25	BRAIN NATRIURETIC PEPTIDE	SYBR	27.2209	27.1789	0.059336	Manual Ct		Automatic			Manual	0.281302
37	MS R30	BRAIN NATRIURETIC PEPTIDE	SYBR	26.6359	26.6718	0.0507043	Manual Ct		Automatic			Manual	0.281302
38	MS R30	BRAIN NATRIURETIC PEPTIDE	SYBR	26.7076	26.6718	0.0507043	Manual Ct		Automatic			Manual	0.281302
49	MS R31	BRAIN NATRIURETIC PEPTIDE	SYBR	28.0837	28.1287	0.0636208	Manual Ct		Automatic			Manual	0.281302
50	MS R31	BRAIN NATRIURETIC PEPTIDE	SYBR	28.1737	28.1287	0.0636208	Manual Ct		Automatic			Manual	0.281302
61	MS R43	BRAIN NATRIURETIC PEPTIDE	SYBR	27.1227	27.1721	0.0698505	Manual Ct		Automatic			Manual	0.281302
62	MS R43	BRAIN NATRIURETIC PEPTIDE	SYBR	27.2215	27.1721	0.0698505	Manual Ct		Automatic			Manual	0.281302
73	MS R45	BRAIN NATRIURETIC PEPTIDE	SYBR	26.7808	26.8597	0.111506	Manual Ct		Automatic			Manual	0.281302
74	MS R45	BRAIN NATRIURETIC PEPTIDE	SYBR	26.9385	26.8597	0.111506	Manual Ct		Automatic			Manual	0.281302
63	MSP R 47	BRAIN NATRIURETIC PEPTIDE	SYBR	28.8622	28.8289	0.0471006	Manual Ct		Automatic			Manual	0.281302
64	MSP R 47	BRAIN NATRIURETIC PEPTIDE	SYBR	28.7955	28.8289	0.0471006	Manual Ct		Automatic			Manual	0.281302
85	MSP R14	BRAIN NATRIURETIC PEPTIDE	SYBR	28.0457	28.0047	0.057897	Manual Ct		Automatic			Manual	0.281302
86	MSP R14	BRAIN NATRIURETIC PEPTIDE	SYBR	27.9638	28.0047	0.057897	Manual Ct		Automatic			Manual	0.281302
3	MSP R26	BRAIN NATRIURETIC PEPTIDE	SYBR	27.7237	27.7204	0.0046638	Manual Ct		Automatic			Manual	0.281302
4	MSP R26	BRAIN NATRIURETIC PEPTIDE	SYBR	27.7171	27.7204	0.0046638	Manual Ct		Automatic			Manual	0.281302
15	MSP R27	BRAIN NATRIURETIC PEPTIDE	SYBR	29.1875	29.2058	0.0258357	Manual Ct		Automatic			Manual	0.281302
16	MSP R27	BRAIN NATRIURETIC PEPTIDE	SYBR	29.224	29.2058	0.0258357	Manual Ct		Automatic			Manual	0.281302
27	MSP R29	BRAIN NATRIURETIC PEPTIDE	SYBR	30.3177	30.3821	0.0910075	Manual Ct		Automatic			Manual	0.281302
28	MSP R29	BRAIN NATRIURETIC PEPTIDE	SYBR	30.4464	30.3821	0.0910075	Manual Ct		Automatic			Manual	0.281302
39	MSP R42	BRAIN NATRIURETIC PEPTIDE	SYBR	27.6612	27.5292	0.186723	Manual Ct		Automatic			Manual	0.281302
40	MSP R42	BRAIN NATRIURETIC PEPTIDE	SYBR	27.3972	27.5292	0.186723	Manual Ct		Automatic			Manual	0.281302
51	MSP R44	BRAIN NATRIURETIC PEPTIDE	SYBR	30.3279	30.2816	0.0653917	Manual Ct		Automatic			Manual	0.281302
52	MSP R44	BRAIN NATRIURETIC PEPTIDE	SYBR	30.2354	30.2816	0.0653917	Manual Ct		Automatic			Manual	0.281302

## Sheet: Data TG 3
		a-MHC
Well	Sample Name	Detector Name	Reporter	Ct	Ct Mean	Ct StdDev	Ct Type	Template Name	Baseline Type	Baseline Start	Baseline Stop	Threshold Type	Threshold
75	ME R04	aMHC-sybr	SYBR	14.8347	14.8871	0.0740422	Manual Ct		Automatic			Manual	0.227138
76	ME R04	aMHC-sybr	SYBR	14.9394	14.8871	0.0740422	Manual Ct		Automatic			Manual	0.227138
87	ME R08	aMHC-sybr	SYBR	14.8425	14.8425		Manual Ct		Automatic			Manual	0.227138
	ME R08	aMHC-sybr	SYBR		14.8425
5	ME R21	aMHC-sybr	SYBR	15.2516	15.2532	0.00224289	Manual Ct		Automatic			Manual	0.227138
6	ME R21	aMHC-sybr	SYBR	15.2548	15.2532	0.00224289	Manual Ct		Automatic			Manual	0.227138
17	ME R22	aMHC-sybr	SYBR	14.9095	14.9126	0.00446554	Manual Ct		Automatic			Manual	0.227138
18	ME R22	aMHC-sybr	SYBR	14.9158	14.9126	0.00446554	Manual Ct		Automatic			Manual	0.227138
29	ME R23	aMHC-sybr	SYBR	14.5193	14.5779	0.0828553	Manual Ct		Automatic			Manual	0.227138
30	ME R23	aMHC-sybr	SYBR	14.6365	14.5779	0.0828553	Manual Ct		Automatic			Manual	0.227138
41	ME R35	aMHC-sybr	SYBR	14.595	14.6852	0.127453	Manual Ct		Automatic			Manual	0.227138
42	ME R35	aMHC-sybr	SYBR	14.7753	14.6852	0.127453	Manual Ct		Automatic			Manual	0.227138
53	ME R38	aMHC-sybr	SYBR	14.7453	14.7935	0.0680581	Manual Ct		Automatic			Manual	0.227138
54	ME R38	aMHC-sybr	SYBR	14.8416	14.7935	0.0680581	Manual Ct		Automatic			Manual	0.227138
65	MEP R03	aMHC-sybr	SYBR	14.6825	14.7871	0.147957	Manual Ct		Automatic			Manual	0.227138
66	MEP R03	aMHC-sybr	SYBR	14.8917	14.7871	0.147957	Manual Ct		Automatic			Manual	0.227138
78	MEP R07	aMHC-sybr	SYBR	14.7384	14.7384		Manual Ct		Automatic			Manual	0.227138
	MEP R07	aMHC-sybr	SYBR		14.7384
89	MEP R17	aMHC-sybr	SYBR	14.6411	14.6284	0.0179512	Manual Ct		Automatic			Manual	0.227138
90	MEP R17	aMHC-sybr	SYBR	14.6157	14.6284	0.0179512	Manual Ct		Automatic			Manual	0.227138
7	MEP R19	aMHC-sybr	SYBR	15.1017	15.0972	0.0062701	Manual Ct		Automatic			Manual	0.227138
8	MEP R19	aMHC-sybr	SYBR	15.0928	15.0972	0.0062701	Manual Ct		Automatic			Manual	0.227138
19	MEP R40	aMHC-sybr	SYBR	15.2827	15.2835	0.00117135	Manual Ct		Automatic			Manual	0.227138
20	MEP R40	aMHC-sybr	SYBR	15.2843	15.2835	0.00117135	Manual Ct		Automatic			Manual	0.227138
1	MS R11	aMHC-sybr	SYBR	15.0395	14.863	0.249513	Manual Ct		Automatic			Manual	0.227138
2	MS R11	aMHC-sybr	SYBR	14.6866	14.863	0.249513	Manual Ct		Automatic			Manual	0.227138
13	MS R16	aMHC-sybr	SYBR	14.864	14.8904	0.0373354	Manual Ct		Automatic			Manual	0.227138
14	MS R16	aMHC-sybr	SYBR	14.9168	14.8904	0.0373354	Manual Ct		Automatic			Manual	0.227138
25	MS R25	aMHC-sybr	SYBR	14.8978	14.7241	0.245649	Manual Ct		Automatic			Manual	0.227138
26	MS R25	aMHC-sybr	SYBR	14.5504	14.7241	0.245649	Manual Ct		Automatic			Manual	0.227138
37	MS R30	aMHC-sybr	SYBR	14.5999	14.6049	0.00700852	Manual Ct		Automatic			Manual	0.227138
38	MS R30	aMHC-sybr	SYBR	14.6098	14.6049	0.00700852	Manual Ct		Automatic			Manual	0.227138
49	MS R31	aMHC-sybr	SYBR	14.8648	14.8136	0.0722957	Manual Ct		Automatic			Manual	0.227138
50	MS R31	aMHC-sybr	SYBR	14.7625	14.8136	0.0722957	Manual Ct		Automatic			Manual	0.227138
61	MS R43	aMHC-sybr	SYBR	14.4881	14.4477	0.0571174	Manual Ct		Automatic			Manual	0.227138
62	MS R43	aMHC-sybr	SYBR	14.4073	14.4477	0.0571174	Manual Ct		Automatic			Manual	0.227138
73	MS R45	aMHC-sybr	SYBR	14.3376	14.3958	0.0822524	Manual Ct		Automatic			Manual	0.227138
74	MS R45	aMHC-sybr	SYBR	14.4539	14.3958	0.0822524	Manual Ct		Automatic			Manual	0.227138
63	MSP R 47	aMHC-sybr	SYBR	14.8091	14.7828	0.0371411	Manual Ct		Automatic			Manual	0.227138
64	MSP R 47	aMHC-sybr	SYBR	14.7566	14.7828	0.0371411	Manual Ct		Automatic			Manual	0.227138
85	MSP R14	aMHC-sybr	SYBR	14.8591	14.8382	0.0296006	Manual Ct		Automatic			Manual	0.227138
86	MSP R14	aMHC-sybr	SYBR	14.8173	14.8382	0.0296006	Manual Ct		Automatic			Manual	0.227138
3	MSP R26	aMHC-sybr	SYBR	14.8338	14.9188	0.120164	Manual Ct		Automatic			Manual	0.227138
4	MSP R26	aMHC-sybr	SYBR	15.0038	14.9188	0.120164	Manual Ct		Automatic			Manual	0.227138
15	MSP R27	aMHC-sybr	SYBR	15.0955	15.1174	0.031014	Manual Ct		Automatic			Manual	0.227138
16	MSP R27	aMHC-sybr	SYBR	15.1393	15.1174	0.031014	Manual Ct		Automatic			Manual	0.227138
27	MSP R29	aMHC-sybr	SYBR	14.9491	14.9168	0.045611	Manual Ct		Automatic			Manual	0.227138
28	MSP R29	aMHC-sybr	SYBR	14.8846	14.9168	0.045611	Manual Ct		Automatic			Manual	0.227138
39	MSP R42	aMHC-sybr	SYBR	14.8349	14.7573	0.10976	Manual Ct		Automatic			Manual	0.227138
40	MSP R42	aMHC-sybr	SYBR	14.6797	14.7573	0.10976	Manual Ct		Automatic			Manual	0.227138
51	MSP R44	aMHC-sybr	SYBR	15.1029	15.0071	0.135481	Manual Ct		Automatic			Manual	0.227138
52	MSP R44	aMHC-sybr	SYBR	14.9113	15.0071	0.135481	Manual Ct		Automatic			Manual	0.227138

## Sheet: Data TG 4
		b-MHC
Well	Sample Name	Detector Name	Reporter	Ct	Ct Mean	Ct StdDev	Ct Type	Template Name	Baseline Type	Baseline Start	Baseline Stop	Threshold Type	Threshold
75	ME R04	B-MHC-SYBR	SYBR	18.7131	18.7771	0.0905584	Manual Ct		Automatic			Manual	0.221171
76	ME R04	B-MHC-SYBR	SYBR	18.8411	18.7771	0.0905584	Manual Ct		Automatic			Manual	0.221171
87	ME R08	B-MHC-SYBR	SYBR	19.9372	19.9085	0.0405567	Manual Ct		Automatic			Manual	0.221171
88	ME R08	B-MHC-SYBR	SYBR	19.8799	19.9085	0.0405567	Manual Ct		Automatic			Manual	0.221171
5	ME R21	B-MHC-SYBR	SYBR	19.4149	19.3928	0.0312777	Manual Ct		Automatic			Manual	0.221171
6	ME R21	B-MHC-SYBR	SYBR	19.3707	19.3928	0.0312777	Manual Ct		Automatic			Manual	0.221171
17	ME R22	B-MHC-SYBR	SYBR	20.8806	20.9245	0.0621885	Manual Ct		Automatic			Manual	0.221171
18	ME R22	B-MHC-SYBR	SYBR	20.9685	20.9245	0.0621885	Manual Ct		Automatic			Manual	0.221171
29	ME R23	B-MHC-SYBR	SYBR	20.8576	20.9082	0.0715418	Manual Ct		Automatic			Manual	0.221171
30	ME R23	B-MHC-SYBR	SYBR	20.9587	20.9082	0.0715418	Manual Ct		Automatic			Manual	0.221171
41	ME R35	B-MHC-SYBR	SYBR	19.0981	19.3639	0.375854	Manual Ct		Automatic			Manual	0.221171
42	ME R35	B-MHC-SYBR	SYBR	19.6297	19.3639	0.375854	Manual Ct		Automatic			Manual	0.221171
53	ME R38	B-MHC-SYBR	SYBR	18.9371	19.0339	0.136951	Manual Ct		Automatic			Manual	0.221171
54	ME R38	B-MHC-SYBR	SYBR	19.1308	19.0339	0.136951	Manual Ct		Automatic			Manual	0.221171
65	MEP R03	B-MHC-SYBR	SYBR	18.9563	18.9638	0.0106331	Manual Ct		Automatic			Manual	0.221171
66	MEP R03	B-MHC-SYBR	SYBR	18.9713	18.9638	0.0106331	Manual Ct		Automatic			Manual	0.221171
77	MEP R07	B-MHC-SYBR	SYBR	20.9515	20.9582	0.00948001	Manual Ct		Automatic			Manual	0.221171
78	MEP R07	B-MHC-SYBR	SYBR	20.9649	20.9582	0.00948001	Manual Ct		Automatic			Manual	0.221171
89	MEP R17	B-MHC-SYBR	SYBR	19.9614	19.9631	0.00229684	Manual Ct		Automatic			Manual	0.221171
90	MEP R17	B-MHC-SYBR	SYBR	19.9647	19.9631	0.00229684	Manual Ct		Automatic			Manual	0.221171
7	MEP R19	B-MHC-SYBR	SYBR	20.7035	20.7144	0.0153779	Manual Ct		Automatic			Manual	0.221171
8	MEP R19	B-MHC-SYBR	SYBR	20.7253	20.7144	0.0153779	Manual Ct		Automatic			Manual	0.221171
19	MEP R40	B-MHC-SYBR	SYBR	20.544	20.5484	0.00619053	Manual Ct		Automatic			Manual	0.221171
20	MEP R40	B-MHC-SYBR	SYBR	20.5528	20.5484	0.00619053	Manual Ct		Automatic			Manual	0.221171
1	MS R11	B-MHC-SYBR	SYBR	20.8801	20.8605	0.0276605	Manual Ct		Automatic			Manual	0.221171
2	MS R11	B-MHC-SYBR	SYBR	20.8409	20.8605	0.0276605	Manual Ct		Automatic			Manual	0.221171
13	MS R16	B-MHC-SYBR	SYBR	21.0369	20.984	0.0748541	Manual Ct		Automatic			Manual	0.221171
14	MS R16	B-MHC-SYBR	SYBR	20.931	20.984	0.0748541	Manual Ct		Automatic			Manual	0.221171
25	MS R25	B-MHC-SYBR	SYBR	20.354	20.3032	0.0718506	Manual Ct		Automatic			Manual	0.221171
26	MS R25	B-MHC-SYBR	SYBR	20.2524	20.3032	0.0718506	Manual Ct		Automatic			Manual	0.221171
37	MS R30	B-MHC-SYBR	SYBR	20.5903	20.6612	0.100289	Manual Ct		Automatic			Manual	0.221171
38	MS R30	B-MHC-SYBR	SYBR	20.7321	20.6612	0.100289	Manual Ct		Automatic			Manual	0.221171
49	MS R31	B-MHC-SYBR	SYBR	20.1315	20.0899	0.0588046	Manual Ct		Automatic			Manual	0.221171
50	MS R31	B-MHC-SYBR	SYBR	20.0483	20.0899	0.0588046	Manual Ct		Automatic			Manual	0.221171
61	MS R43	B-MHC-SYBR	SYBR	20.2508	20.2049	0.0649938	Manual Ct		Automatic			Manual	0.221171
62	MS R43	B-MHC-SYBR	SYBR	20.1589	20.2049	0.0649938	Manual Ct		Automatic			Manual	0.221171
73	MS R45	B-MHC-SYBR	SYBR	20.7109	20.6918	0.0270401	Manual Ct		Automatic			Manual	0.221171
74	MS R45	B-MHC-SYBR	SYBR	20.6727	20.6918	0.0270401	Manual Ct		Automatic			Manual	0.221171
63	MSP R 47	B-MHC-SYBR	SYBR	19.7821	19.8674	0.120672	Manual Ct		Automatic			Manual	0.221171
64	MSP R 47	B-MHC-SYBR	SYBR	19.9528	19.8674	0.120672	Manual Ct		Automatic			Manual	0.221171
85	MSP R14	B-MHC-SYBR	SYBR	20.6953	20.6684	0.0380508	Manual Ct		Automatic			Manual	0.221171
86	MSP R14	B-MHC-SYBR	SYBR	20.6415	20.6684	0.0380508	Manual Ct		Automatic			Manual	0.221171
3	MSP R26	B-MHC-SYBR	SYBR	17.7653	17.7845	0.027241	Manual Ct		Automatic			Manual	0.221171
4	MSP R26	B-MHC-SYBR	SYBR	17.8038	17.7845	0.027241	Manual Ct		Automatic			Manual	0.221171
15	MSP R27	B-MHC-SYBR	SYBR	18.465	18.5385	0.103977	Manual Ct		Automatic			Manual	0.221171
16	MSP R27	B-MHC-SYBR	SYBR	18.612	18.5385	0.103977	Manual Ct		Automatic			Manual	0.221171
27	MSP R29	B-MHC-SYBR	SYBR	19.2063	19.2049	0.00193269	Manual Ct		Automatic			Manual	0.221171
28	MSP R29	B-MHC-SYBR	SYBR	19.2035	19.2049	0.00193269	Manual Ct		Automatic			Manual	0.221171
39	MSP R42	B-MHC-SYBR	SYBR	17.6386	17.632	0.00929928	Manual Ct		Automatic			Manual	0.221171
40	MSP R42	B-MHC-SYBR	SYBR	17.6254	17.632	0.00929928	Manual Ct		Automatic			Manual	0.221171
51	MSP R44	B-MHC-SYBR	SYBR	17.8151	17.8385	0.0330418	Manual Ct		Automatic			Manual	0.221171
52	MSP R44	B-MHC-SYBR	SYBR	17.8619	17.8385	0.0330418	Manual Ct		Automatic			Manual	0.221171

## Sheet: Data TG 5
		iNOS
Well	Sample Name	Detector Name	Reporter	Ct	Ct Mean	Ct StdDev	Ct Type	Template Name	Baseline Type	Baseline Start	Baseline Stop	Threshold Type	Threshold
75	ME R04	iNOS-sybr	SYBR	27.4243	27.347	0.109289	Automatic Ct		Automatic			Automatic	0.26617
76	ME R04	iNOS-sybr	SYBR	27.2698	27.347	0.109289	Automatic Ct		Automatic			Automatic	0.26617
87	ME R08	iNOS-sybr	SYBR	28.1097	28.2329	0.174147	Automatic Ct		Automatic			Automatic	0.26617
88	ME R08	iNOS-sybr	SYBR	28.356	28.2329	0.174147	Automatic Ct		Automatic			Automatic	0.26617
5	ME R21	iNOS-sybr	SYBR	27.2693	27.2763	0.00981988	Automatic Ct		Automatic			Automatic	0.26617
6	ME R21	iNOS-sybr	SYBR	27.2832	27.2763	0.00981988	Automatic Ct		Automatic			Automatic	0.26617
17	ME R22	iNOS-sybr	SYBR	27.9682	28.0172	0.0693906	Automatic Ct		Automatic			Automatic	0.26617
18	ME R22	iNOS-sybr	SYBR	28.0663	28.0172	0.0693906	Automatic Ct		Automatic			Automatic	0.26617
29	ME R23	iNOS-sybr	SYBR	27.4865	27.5207	0.0483617	Automatic Ct		Automatic			Automatic	0.26617
30	ME R23	iNOS-sybr	SYBR	27.5549	27.5207	0.0483617	Automatic Ct		Automatic			Automatic	0.26617
41	ME R35	iNOS-sybr	SYBR	27.8218	27.8611	0.0556082	Automatic Ct		Automatic			Automatic	0.26617
42	ME R35	iNOS-sybr	SYBR	27.9004	27.8611	0.0556082	Automatic Ct		Automatic			Automatic	0.26617
53	ME R38	iNOS-sybr	SYBR	27.4177	27.4831	0.0924978	Automatic Ct		Automatic			Automatic	0.26617
54	ME R38	iNOS-sybr	SYBR	27.5485	27.4831	0.0924978	Automatic Ct		Automatic			Automatic	0.26617
65	MEP R03	iNOS-sybr	SYBR	27.7212	27.7855	0.0908025	Automatic Ct		Automatic			Automatic	0.26617
66	MEP R03	iNOS-sybr	SYBR	27.8497	27.7855	0.0908025	Automatic Ct		Automatic			Automatic	0.26617
77	MEP R07	iNOS-sybr	SYBR	29.3784	29.3032	0.106392	Automatic Ct		Automatic			Automatic	0.26617
78	MEP R07	iNOS-sybr	SYBR	29.2279	29.3032	0.106392	Automatic Ct		Automatic			Automatic	0.26617
89	MEP R17	iNOS-sybr	SYBR	28.5883	28.6636	0.106418	Automatic Ct		Automatic			Automatic	0.26617
90	MEP R17	iNOS-sybr	SYBR	28.7388	28.6636	0.106418	Automatic Ct		Automatic			Automatic	0.26617
7	MEP R19	iNOS-sybr	SYBR	28.1315	28.221	0.126627	Automatic Ct		Automatic			Automatic	0.26617
8	MEP R19	iNOS-sybr	SYBR	28.3106	28.221	0.126627	Automatic Ct		Automatic			Automatic	0.26617
19	MEP R40	iNOS-sybr	SYBR	29.5683	29.5626	0.00803016	Automatic Ct		Automatic			Automatic	0.26617
20	MEP R40	iNOS-sybr	SYBR	29.5569	29.5626	0.00803016	Automatic Ct		Automatic			Automatic	0.26617
1	MS R11	iNOS-sybr	SYBR	29.1297	29.0169	0.159424	Automatic Ct		Automatic			Automatic	0.26617
2	MS R11	iNOS-sybr	SYBR	28.9042	29.0169	0.159424	Automatic Ct		Automatic			Automatic	0.26617
13	MS R16	iNOS-sybr	SYBR	28.6006	28.6863	0.121194	Automatic Ct		Automatic			Automatic	0.26617
14	MS R16	iNOS-sybr	SYBR	28.772	28.6863	0.121194	Automatic Ct		Automatic			Automatic	0.26617
25	MS R25	iNOS-sybr	SYBR	27.2317	27.2937	0.0876924	Automatic Ct		Automatic			Automatic	0.26617
26	MS R25	iNOS-sybr	SYBR	27.3557	27.2937	0.0876924	Automatic Ct		Automatic			Automatic	0.26617
37	MS R30	iNOS-sybr	SYBR	27.9019	27.995	0.131683	Automatic Ct		Automatic			Automatic	0.26617
38	MS R30	iNOS-sybr	SYBR	28.0882	27.995	0.131683	Automatic Ct		Automatic			Automatic	0.26617
49	MS R31	iNOS-sybr	SYBR	26.9758	26.9869	0.0156166	Automatic Ct		Automatic			Automatic	0.26617
50	MS R31	iNOS-sybr	SYBR	26.9979	26.9869	0.0156166	Automatic Ct		Automatic			Automatic	0.26617
61	MS R43	iNOS-sybr	SYBR	27.696	27.8201	0.175499	Automatic Ct		Automatic			Automatic	0.26617
62	MS R43	iNOS-sybr	SYBR	27.9442	27.8201	0.175499	Automatic Ct		Automatic			Automatic	0.26617
73	MS R45	iNOS-sybr	SYBR	27.9505	27.8937	0.0803434	Automatic Ct		Automatic			Automatic	0.26617
74	MS R45	iNOS-sybr	SYBR	27.8369	27.8937	0.0803434	Automatic Ct		Automatic			Automatic	0.26617
63	MSP R 47	iNOS-sybr	SYBR	28.3662	28.3396	0.0375141	Automatic Ct		Automatic			Automatic	0.26617
64	MSP R 47	iNOS-sybr	SYBR	28.3131	28.3396	0.0375141	Automatic Ct		Automatic			Automatic	0.26617
85	MSP R14	iNOS-sybr	SYBR	28.2128	28.1626	0.0709901	Automatic Ct		Automatic			Automatic	0.26617
86	MSP R14	iNOS-sybr	SYBR	28.1124	28.1626	0.0709901	Automatic Ct		Automatic			Automatic	0.26617
3	MSP R26	iNOS-sybr	SYBR	28.4137	28.4589	0.0638596	Automatic Ct		Automatic			Automatic	0.26617
4	MSP R26	iNOS-sybr	SYBR	28.504	28.4589	0.0638596	Automatic Ct		Automatic			Automatic	0.26617
15	MSP R27	iNOS-sybr	SYBR	28.2395	28.2923	0.0747031	Automatic Ct		Automatic			Automatic	0.26617
16	MSP R27	iNOS-sybr	SYBR	28.3452	28.2923	0.0747031	Automatic Ct		Automatic			Automatic	0.26617
27	MSP R29	iNOS-sybr	SYBR	28.7239	28.7442	0.0288055	Automatic Ct		Automatic			Automatic	0.26617
28	MSP R29	iNOS-sybr	SYBR	28.7646	28.7442	0.0288055	Automatic Ct		Automatic			Automatic	0.26617
39	MSP R42	iNOS-sybr	SYBR	28.4527	28.3507	0.144307	Automatic Ct		Automatic			Automatic	0.26617
40	MSP R42	iNOS-sybr	SYBR	28.2486	28.3507	0.144307	Automatic Ct		Automatic			Automatic	0.26617
51	MSP R44	iNOS-sybr	SYBR	28.9027	28.8645	0.0540343	Automatic Ct		Automatic			Automatic	0.26617
52	MSP R44	iNOS-sybr	SYBR	28.8263	28.8645	0.0540343	Automatic Ct		Automatic			Automatic	0.26617

## Sheet: Data TG 6
		PKC-a
Well	Sample Name	Detector Name	Reporter	Ct	Ct Mean	Ct StdDev	Ct Type	Template Name	Baseline Type	Baseline Start	Baseline Stop	Threshold Type	Threshold
75	ME R04	PKCa-sybr	SYBR	25.2578	25.2603	0.00358214	Manual Ct		Automatic			Manual	0.143889
76	ME R04	PKCa-sybr	SYBR	25.2628	25.2603	0.00358214	Manual Ct		Automatic			Manual	0.143889
87	ME R08	PKCa-sybr	SYBR	25.2814	25.2677	0.0193228	Manual Ct		Automatic			Manual	0.143889
88	ME R08	PKCa-sybr	SYBR	25.2541	25.2677	0.0193228	Manual Ct		Automatic			Manual	0.143889
5	ME R21	PKCa-sybr	SYBR	24.7166	24.7633	0.0661159	Manual Ct		Automatic			Manual	0.143889
6	ME R21	PKCa-sybr	SYBR	24.8101	24.7633	0.0661159	Manual Ct		Automatic			Manual	0.143889
17	ME R22	PKCa-sybr	SYBR	25.2884	25.3191	0.0433499	Manual Ct		Automatic			Manual	0.143889
18	ME R22	PKCa-sybr	SYBR	25.3497	25.3191	0.0433499	Manual Ct		Automatic			Manual	0.143889
29	ME R23	PKCa-sybr	SYBR	25.8079	25.6983	0.154945	Manual Ct		Automatic			Manual	0.143889
30	ME R23	PKCa-sybr	SYBR	25.5888	25.6983	0.154945	Manual Ct		Automatic			Manual	0.143889
41	ME R35	PKCa-sybr	SYBR	25.0769	25.1595	0.116762	Manual Ct		Automatic			Manual	0.143889
42	ME R35	PKCa-sybr	SYBR	25.242	25.1595	0.116762	Manual Ct		Automatic			Manual	0.143889
53	ME R38	PKCa-sybr	SYBR	25.3001	25.2787	0.0302001	Manual Ct		Automatic			Manual	0.143889
54	ME R38	PKCa-sybr	SYBR	25.2574	25.2787	0.0302001	Manual Ct		Automatic			Manual	0.143889
65	MEP R03	PKCa-sybr	SYBR	24.9531	24.8751	0.110299	Manual Ct		Automatic			Manual	0.143889
66	MEP R03	PKCa-sybr	SYBR	24.7971	24.8751	0.110299	Manual Ct		Automatic			Manual	0.143889
77	MEP R07	PKCa-sybr	SYBR	25.4198	25.4493	0.0417638	Manual Ct		Automatic			Manual	0.143889
78	MEP R07	PKCa-sybr	SYBR	25.4788	25.4493	0.0417638	Manual Ct		Automatic			Manual	0.143889
89	MEP R17	PKCa-sybr	SYBR	25.1378	25.1932	0.0782313	Manual Ct		Automatic			Manual	0.143889
90	MEP R17	PKCa-sybr	SYBR	25.2485	25.1932	0.0782313	Manual Ct		Automatic			Manual	0.143889
7	MEP R19	PKCa-sybr	SYBR	25.0746	25.1121	0.0530861	Manual Ct		Automatic			Manual	0.143889
8	MEP R19	PKCa-sybr	SYBR	25.1497	25.1121	0.0530861	Manual Ct		Automatic			Manual	0.143889
19	MEP R40	PKCa-sybr	SYBR	25.1273	25.2059	0.111042	Manual Ct		Automatic			Manual	0.143889
20	MEP R40	PKCa-sybr	SYBR	25.2844	25.2059	0.111042	Manual Ct		Automatic			Manual	0.143889
1	MS R11	PKCa-sybr	SYBR	25.5976	25.5969	0.0010385	Manual Ct		Automatic			Manual	0.143889
2	MS R11	PKCa-sybr	SYBR	25.5962	25.5969	0.0010385	Manual Ct		Automatic			Manual	0.143889
13	MS R16	PKCa-sybr	SYBR	25.4504	25.47	0.0276578	Manual Ct		Automatic			Manual	0.143889
14	MS R16	PKCa-sybr	SYBR	25.4895	25.47	0.0276578	Manual Ct		Automatic			Manual	0.143889
25	MS R25	PKCa-sybr	SYBR	24.8204	24.8874	0.0946706	Manual Ct		Automatic			Manual	0.143889
26	MS R25	PKCa-sybr	SYBR	24.9543	24.8874	0.0946706	Manual Ct		Automatic			Manual	0.143889
37	MS R30	PKCa-sybr	SYBR	25.5816	25.5986	0.0239934	Manual Ct		Automatic			Manual	0.143889
38	MS R30	PKCa-sybr	SYBR	25.6155	25.5986	0.0239934	Manual Ct		Automatic			Manual	0.143889
49	MS R31	PKCa-sybr	SYBR	24.9277	25.0923	0.232753	Manual Ct		Automatic			Manual	0.143889
50	MS R31	PKCa-sybr	SYBR	25.2568	25.0923	0.232753	Manual Ct		Automatic			Manual	0.143889
61	MS R43	PKCa-sybr	SYBR	25.2318	25.2868	0.0777444	Manual Ct		Automatic			Manual	0.143889
62	MS R43	PKCa-sybr	SYBR	25.3418	25.2868	0.0777444	Manual Ct		Automatic			Manual	0.143889
73	MS R45	PKCa-sybr	SYBR	25.3704	25.2801	0.127733	Manual Ct		Automatic			Manual	0.143889
74	MS R45	PKCa-sybr	SYBR	25.1898	25.2801	0.127733	Manual Ct		Automatic			Manual	0.143889
63	MSP R 47	PKCa-sybr	SYBR	25.5792	25.5644	0.0208954	Manual Ct		Automatic			Manual	0.143889
64	MSP R 47	PKCa-sybr	SYBR	25.5496	25.5644	0.0208954	Manual Ct		Automatic			Manual	0.143889
85	MSP R14	PKCa-sybr	SYBR	25.1306	25.1785	0.0677843	Manual Ct		Automatic			Manual	0.143889
86	MSP R14	PKCa-sybr	SYBR	25.2264	25.1785	0.0677843	Manual Ct		Automatic			Manual	0.143889
3	MSP R26	PKCa-sybr	SYBR	25.1233	25.0904	0.0464344	Manual Ct		Automatic			Manual	0.143889
4	MSP R26	PKCa-sybr	SYBR	25.0576	25.0904	0.0464344	Manual Ct		Automatic			Manual	0.143889
15	MSP R27	PKCa-sybr	SYBR	25.3629	25.2848	0.110383	Manual Ct		Automatic			Manual	0.143889
16	MSP R27	PKCa-sybr	SYBR	25.2068	25.2848	0.110383	Manual Ct		Automatic			Manual	0.143889
28	MSP R29	PKCa-sybr	SYBR	25.7554	25.7554		Manual Ct		Automatic			Manual	0.143889
	MSP R29	PKCa-sybr	SYBR		25.7554
39	MSP R42	PKCa-sybr	SYBR	25.3121	25.198	0.161383	Manual Ct		Automatic			Manual	0.143889
40	MSP R42	PKCa-sybr	SYBR	25.0839	25.198	0.161383	Manual Ct		Automatic			Manual	0.143889
51	MSP R44	PKCa-sybr	SYBR	25.8444	25.7067	0.194826	Manual Ct		Automatic			Manual	0.143889
52	MSP R44	PKCa-sybr	SYBR	25.5689	25.7067	0.194826	Manual Ct		Automatic			Manual	0.143889

## Sheet: Data TG 7
		PKC-d
Well	Sample Name	Detector Name	Reporter	Ct	Ct Mean	Ct StdDev	Ct Type	Template Name	Baseline Type	Baseline Start	Baseline Stop	Threshold Type	Threshold
75	ME R04	PKCd-sybr	SYBR	24.3919	24.3849	0.00986843	Automatic Ct		Automatic			Automatic	0.197537
76	ME R04	PKCd-sybr	SYBR	24.3779	24.3849	0.00986843	Automatic Ct		Automatic			Automatic	0.197537
87	ME R08	PKCd-sybr	SYBR	24.0729	24.1005	0.0390421	Automatic Ct		Automatic			Automatic	0.197537
88	ME R08	PKCd-sybr	SYBR	24.1281	24.1005	0.0390421	Automatic Ct		Automatic			Automatic	0.197537
5	ME R21	PKCd-sybr	SYBR	24.3906	24.433	0.0599483	Automatic Ct		Automatic			Automatic	0.197537
6	ME R21	PKCd-sybr	SYBR	24.4754	24.433	0.0599483	Automatic Ct		Automatic			Automatic	0.197537
17	ME R22	PKCd-sybr	SYBR	24.5028	24.5049	0.00300086	Automatic Ct		Automatic			Automatic	0.197537
18	ME R22	PKCd-sybr	SYBR	24.5071	24.5049	0.00300086	Automatic Ct		Automatic			Automatic	0.197537
29	ME R23	PKCd-sybr	SYBR	24.6225	24.6335	0.015564	Automatic Ct		Automatic			Automatic	0.197537
30	ME R23	PKCd-sybr	SYBR	24.6445	24.6335	0.015564	Automatic Ct		Automatic			Automatic	0.197537
41	ME R35	PKCd-sybr	SYBR	24.6691	24.7578	0.125387	Automatic Ct		Automatic			Automatic	0.197537
42	ME R35	PKCd-sybr	SYBR	24.8464	24.7578	0.125387	Automatic Ct		Automatic			Automatic	0.197537
53	ME R38	PKCd-sybr	SYBR	24.5884	24.6331	0.0631744	Automatic Ct		Automatic			Automatic	0.197537
54	ME R38	PKCd-sybr	SYBR	24.6777	24.6331	0.0631744	Automatic Ct		Automatic			Automatic	0.197537
65	MEP R03	PKCd-sybr	SYBR	24.4997	24.4698	0.0422507	Automatic Ct		Automatic			Automatic	0.197537
66	MEP R03	PKCd-sybr	SYBR	24.44	24.4698	0.0422507	Automatic Ct		Automatic			Automatic	0.197537
77	MEP R07	PKCd-sybr	SYBR	24.6899	24.7166	0.0378162	Automatic Ct		Automatic			Automatic	0.197537
78	MEP R07	PKCd-sybr	SYBR	24.7434	24.7166	0.0378162	Automatic Ct		Automatic			Automatic	0.197537
89	MEP R17	PKCd-sybr	SYBR	24.352	24.3855	0.0474041	Automatic Ct		Automatic			Automatic	0.197537
90	MEP R17	PKCd-sybr	SYBR	24.4191	24.3855	0.0474041	Automatic Ct		Automatic			Automatic	0.197537
7	MEP R19	PKCd-sybr	SYBR	24.6494	24.6825	0.0468525	Automatic Ct		Automatic			Automatic	0.197537
8	MEP R19	PKCd-sybr	SYBR	24.7156	24.6825	0.0468525	Automatic Ct		Automatic			Automatic	0.197537
19	MEP R40	PKCd-sybr	SYBR	25.1518	25.1467	0.00731534	Automatic Ct		Automatic			Automatic	0.197537
20	MEP R40	PKCd-sybr	SYBR	25.1415	25.1467	0.00731534	Automatic Ct		Automatic			Automatic	0.197537
1	MS R11	PKCd-sybr	SYBR	24.6355	24.626	0.0134155	Automatic Ct		Automatic			Automatic	0.197537
2	MS R11	PKCd-sybr	SYBR	24.6165	24.626	0.0134155	Automatic Ct		Automatic			Automatic	0.197537
13	MS R16	PKCd-sybr	SYBR	24.896	24.8586	0.0528393	Automatic Ct		Automatic			Automatic	0.197537
14	MS R16	PKCd-sybr	SYBR	24.8213	24.8586	0.0528393	Automatic Ct		Automatic			Automatic	0.197537
25	MS R25	PKCd-sybr	SYBR	23.836	23.8328	0.00453568	Automatic Ct		Automatic			Automatic	0.197537
26	MS R25	PKCd-sybr	SYBR	23.8296	23.8328	0.00453568	Automatic Ct		Automatic			Automatic	0.197537
37	MS R30	PKCd-sybr	SYBR	24.309	24.2515	0.0813468	Automatic Ct		Automatic			Automatic	0.197537
38	MS R30	PKCd-sybr	SYBR	24.1939	24.2515	0.0813468	Automatic Ct		Automatic			Automatic	0.197537
49	MS R31	PKCd-sybr	SYBR	24.6414	24.6588	0.0246016	Automatic Ct		Automatic			Automatic	0.197537
50	MS R31	PKCd-sybr	SYBR	24.6762	24.6588	0.0246016	Automatic Ct		Automatic			Automatic	0.197537
61	MS R43	PKCd-sybr	SYBR	23.9739	23.9764	0.00353359	Automatic Ct		Automatic			Automatic	0.197537
62	MS R43	PKCd-sybr	SYBR	23.9789	23.9764	0.00353359	Automatic Ct		Automatic			Automatic	0.197537
73	MS R45	PKCd-sybr	SYBR	24.9502	24.9563	0.00857233	Automatic Ct		Automatic			Automatic	0.197537
74	MS R45	PKCd-sybr	SYBR	24.9623	24.9563	0.00857233	Automatic Ct		Automatic			Automatic	0.197537
63	MSP R 47	PKCd-sybr	SYBR	25.0053	24.9884	0.0238221	Automatic Ct		Automatic			Automatic	0.197537
64	MSP R 47	PKCd-sybr	SYBR	24.9716	24.9884	0.0238221	Automatic Ct		Automatic			Automatic	0.197537
85	MSP R14	PKCd-sybr	SYBR	25.0614	25.0143	0.0665988	Automatic Ct		Automatic			Automatic	0.197537
86	MSP R14	PKCd-sybr	SYBR	24.9672	25.0143	0.0665988	Automatic Ct		Automatic			Automatic	0.197537
3	MSP R26	PKCd-sybr	SYBR	24.3208	24.3437	0.0324119	Automatic Ct		Automatic			Automatic	0.197537
4	MSP R26	PKCd-sybr	SYBR	24.3666	24.3437	0.0324119	Automatic Ct		Automatic			Automatic	0.197537
15	MSP R27	PKCd-sybr	SYBR	24.7555	24.7755	0.0283928	Automatic Ct		Automatic			Automatic	0.197537
16	MSP R27	PKCd-sybr	SYBR	24.7956	24.7755	0.0283928	Automatic Ct		Automatic			Automatic	0.197537
27	MSP R29	PKCd-sybr	SYBR	24.8628	24.8747	0.0167684	Automatic Ct		Automatic			Automatic	0.197537
28	MSP R29	PKCd-sybr	SYBR	24.8866	24.8747	0.0167684	Automatic Ct		Automatic			Automatic	0.197537
39	MSP R42	PKCd-sybr	SYBR	24.2316	24.1884	0.0610637	Automatic Ct		Automatic			Automatic	0.197537
40	MSP R42	PKCd-sybr	SYBR	24.1452	24.1884	0.0610637	Automatic Ct		Automatic			Automatic	0.197537
51	MSP R44	PKCd-sybr	SYBR	24.6851	24.6831	0.00288082	Automatic Ct		Automatic			Automatic	0.197537
52	MSP R44	PKCd-sybr	SYBR	24.681	24.6831	0.00288082	Automatic Ct		Automatic			Automatic	0.197537

## Sheet: Data TG 8
		PKC-e
Well	Sample Name	Detector Name	Reporter	Ct	Ct Mean	Ct StdDev	Ct Type	Template Name	Baseline Type	Baseline Start	Baseline Stop	Threshold Type	Threshold
75	ME R04	PKCe-sybr	SYBR	23.0809	23.0346	0.0655333	Automatic Ct		Automatic			Automatic	0.3024
76	ME R04	PKCe-sybr	SYBR	22.9883	23.0346	0.0655333	Automatic Ct		Automatic			Automatic	0.3024
87	ME R08	PKCe-sybr	SYBR	23.0664	23.027	0.0558159	Automatic Ct		Automatic			Automatic	0.3024
88	ME R08	PKCe-sybr	SYBR	22.9875	23.027	0.0558159	Automatic Ct		Automatic			Automatic	0.3024
5	ME R21	PKCe-sybr	SYBR	22.6757	22.6768	0.0016036	Automatic Ct		Automatic			Automatic	0.3024
6	ME R21	PKCe-sybr	SYBR	22.678	22.6768	0.0016036	Automatic Ct		Automatic			Automatic	0.3024
17	ME R22	PKCe-sybr	SYBR	22.9679	22.9655	0.00330701	Automatic Ct		Automatic			Automatic	0.3024
18	ME R22	PKCe-sybr	SYBR	22.9632	22.9655	0.00330701	Automatic Ct		Automatic			Automatic	0.3024
29	ME R23	PKCe-sybr	SYBR	23.0805	23.0841	0.00504683	Automatic Ct		Automatic			Automatic	0.3024
30	ME R23	PKCe-sybr	SYBR	23.0877	23.0841	0.00504683	Automatic Ct		Automatic			Automatic	0.3024
41	ME R35	PKCe-sybr	SYBR	22.5586	22.5634	0.00671113	Automatic Ct		Automatic			Automatic	0.3024
42	ME R35	PKCe-sybr	SYBR	22.5681	22.5634	0.00671113	Automatic Ct		Automatic			Automatic	0.3024
53	ME R38	PKCe-sybr	SYBR	22.6986	22.7126	0.0198731	Automatic Ct		Automatic			Automatic	0.3024
54	ME R38	PKCe-sybr	SYBR	22.7267	22.7126	0.0198731	Automatic Ct		Automatic			Automatic	0.3024
65	MEP R03	PKCe-sybr	SYBR	22.3358	22.3696	0.0478087	Automatic Ct		Automatic			Automatic	0.3024
66	MEP R03	PKCe-sybr	SYBR	22.4034	22.3696	0.0478087	Automatic Ct		Automatic			Automatic	0.3024
77	MEP R07	PKCe-sybr	SYBR	22.7427	22.7588	0.0226811	Automatic Ct		Automatic			Automatic	0.3024
78	MEP R07	PKCe-sybr	SYBR	22.7748	22.7588	0.0226811	Automatic Ct		Automatic			Automatic	0.3024
89	MEP R17	PKCe-sybr	SYBR	22.4354	22.4635	0.039734	Automatic Ct		Automatic			Automatic	0.3024
90	MEP R17	PKCe-sybr	SYBR	22.4916	22.4635	0.039734	Automatic Ct		Automatic			Automatic	0.3024
7	MEP R19	PKCe-sybr	SYBR	22.6964	22.7152	0.0265599	Automatic Ct		Automatic			Automatic	0.3024
8	MEP R19	PKCe-sybr	SYBR	22.734	22.7152	0.0265599	Automatic Ct		Automatic			Automatic	0.3024
19	MEP R40	PKCe-sybr	SYBR	23.2731	23.3234	0.0711412	Automatic Ct		Automatic			Automatic	0.3024
20	MEP R40	PKCe-sybr	SYBR	23.3737	23.3234	0.0711412	Automatic Ct		Automatic			Automatic	0.3024
1	MS R11	PKCe-sybr	SYBR	23.2109	23.2488	0.0536148	Automatic Ct		Automatic			Automatic	0.3024
2	MS R11	PKCe-sybr	SYBR	23.2867	23.2488	0.0536148	Automatic Ct		Automatic			Automatic	0.3024
13	MS R16	PKCe-sybr	SYBR	22.8898	22.8329	0.0804	Automatic Ct		Automatic			Automatic	0.3024
14	MS R16	PKCe-sybr	SYBR	22.7761	22.8329	0.0804	Automatic Ct		Automatic			Automatic	0.3024
25	MS R25	PKCe-sybr	SYBR	22.6341	22.5743	0.084527	Automatic Ct		Automatic			Automatic	0.3024
26	MS R25	PKCe-sybr	SYBR	22.5145	22.5743	0.084527	Automatic Ct		Automatic			Automatic	0.3024
37	MS R30	PKCe-sybr	SYBR	22.9256	22.9472	0.0305413	Automatic Ct		Automatic			Automatic	0.3024
38	MS R30	PKCe-sybr	SYBR	22.9688	22.9472	0.0305413	Automatic Ct		Automatic			Automatic	0.3024
49	MS R31	PKCe-sybr	SYBR	22.9382	23.0268	0.125379	Automatic Ct		Automatic			Automatic	0.3024
50	MS R31	PKCe-sybr	SYBR	23.1155	23.0268	0.125379	Automatic Ct		Automatic			Automatic	0.3024
61	MS R43	PKCe-sybr	SYBR	22.9376	22.9325	0.00721149	Automatic Ct		Automatic			Automatic	0.3024
62	MS R43	PKCe-sybr	SYBR	22.9274	22.9325	0.00721149	Automatic Ct		Automatic			Automatic	0.3024
73	MS R45	PKCe-sybr	SYBR	22.5785	22.6291	0.0715202	Automatic Ct		Automatic			Automatic	0.3024
74	MS R45	PKCe-sybr	SYBR	22.6797	22.6291	0.0715202	Automatic Ct		Automatic			Automatic	0.3024
63	MSP R 47	PKCe-sybr	SYBR	22.8536	22.7921	0.086894	Automatic Ct		Automatic			Automatic	0.3024
64	MSP R 47	PKCe-sybr	SYBR	22.7307	22.7921	0.086894	Automatic Ct		Automatic			Automatic	0.3024
85	MSP R14	PKCe-sybr	SYBR	22.6828	22.7345	0.0730671	Automatic Ct		Automatic			Automatic	0.3024
86	MSP R14	PKCe-sybr	SYBR	22.7861	22.7345	0.0730671	Automatic Ct		Automatic			Automatic	0.3024
3	MSP R26	PKCe-sybr	SYBR	22.5296	22.5978	0.0964212	Automatic Ct		Automatic			Automatic	0.3024
4	MSP R26	PKCe-sybr	SYBR	22.666	22.5978	0.0964212	Automatic Ct		Automatic			Automatic	0.3024
15	MSP R27	PKCe-sybr	SYBR	22.9096	22.8915	0.0255821	Automatic Ct		Automatic			Automatic	0.3024
16	MSP R27	PKCe-sybr	SYBR	22.8734	22.8915	0.0255821	Automatic Ct		Automatic			Automatic	0.3024
27	MSP R29	PKCe-sybr	SYBR	22.8022	22.7805	0.030749	Automatic Ct		Automatic			Automatic	0.3024
28	MSP R29	PKCe-sybr	SYBR	22.7587	22.7805	0.030749	Automatic Ct		Automatic			Automatic	0.3024
39	MSP R42	PKCe-sybr	SYBR	22.4166	22.4258	0.0130122	Automatic Ct		Automatic			Automatic	0.3024
40	MSP R42	PKCe-sybr	SYBR	22.435	22.4258	0.0130122	Automatic Ct		Automatic			Automatic	0.3024
51	MSP R44	PKCe-sybr	SYBR	22.6108	22.5284	0.116478	Automatic Ct		Automatic			Automatic	0.3024
52	MSP R44	PKCe-sybr	SYBR	22.446	22.5284	0.116478	Automatic Ct		Automatic			Automatic	0.3024

## Sheet: Data TG 9
		eNOS
Well	Sample Name	Detector Name	Reporter	Ct	Ct Mean	Ct StdDev	Ct Type	Template Name	Baseline Type	Baseline Start	Baseline Stop	Threshold Type	Threshold
75	ME R04	eNOSSy	SYBR	26.1382	25.9542	0.26024	Manual Ct		Automatic			Manual	0.105712
76	ME R04	eNOSSy	SYBR	25.7702	25.9542	0.26024	Manual Ct		Automatic			Manual	0.105712
87	ME R08	eNOSSy	SYBR	26.3995	26.4436	0.0622883	Manual Ct		Automatic			Manual	0.105712
88	ME R08	eNOSSy	SYBR	26.4876	26.4436	0.0622883	Manual Ct		Automatic			Manual	0.105712
5	ME R21	eNOSSy	SYBR	26.0922	26.1573	0.0920042	Manual Ct		Automatic			Manual	0.105712
6	ME R21	eNOSSy	SYBR	26.2223	26.1573	0.0920042	Manual Ct		Automatic			Manual	0.105712
17	ME R22	eNOSSy	SYBR	26.0914	26.1906	0.140227	Manual Ct		Automatic			Manual	0.105712
18	ME R22	eNOSSy	SYBR	26.2897	26.1906	0.140227	Manual Ct		Automatic			Manual	0.105712
29	ME R23	eNOSSy	SYBR	25.5478	25.7506	0.286837	Manual Ct		Automatic			Manual	0.105712
30	ME R23	eNOSSy	SYBR	25.9534	25.7506	0.286837	Manual Ct		Automatic			Manual	0.105712
	ME R35	eNOSSy			25.9534
42	ME R35	eNOSSy	SYBR	25.7936	25.9534		Manual Ct		Automatic			Manual	0.105712
53	ME R38	eNOSSy	SYBR	25.7256	25.772	0.0656722	Manual Ct		Automatic			Manual	0.105712
54	ME R38	eNOSSy	SYBR	25.8185	25.772	0.0656722	Manual Ct		Automatic			Manual	0.105712
65	MEP R03	eNOSSy	SYBR	25.4981	25.6062	0.152901	Manual Ct		Automatic			Manual	0.105712
66	MEP R03	eNOSSy	SYBR	25.7143	25.6062	0.152901	Manual Ct		Automatic			Manual	0.105712
77	MEP R07	eNOSSy	SYBR	26.0195	26.2262	0.29231	Manual Ct		Automatic			Manual	0.105712
78	MEP R07	eNOSSy	SYBR	26.4329	26.2262	0.29231	Manual Ct		Automatic			Manual	0.105712
89	MEP R17	eNOSSy	SYBR	26.4347	26.5137	0.111718	Manual Ct		Automatic			Manual	0.105712
90	MEP R17	eNOSSy	SYBR	26.5927	26.5137	0.111718	Manual Ct		Automatic			Manual	0.105712
7	MEP R19	eNOSSy	SYBR	26.4022	26.3348	0.0953004	Manual Ct		Automatic			Manual	0.105712
8	MEP R19	eNOSSy	SYBR	26.2674	26.3348	0.0953004	Manual Ct		Automatic			Manual	0.105712
19	MEP R40	eNOSSy	SYBR	26.6259	26.7052	0.112202	Manual Ct		Automatic			Manual	0.105712
20	MEP R40	eNOSSy	SYBR	26.7846	26.7052	0.112202	Manual Ct		Automatic			Manual	0.105712
1	MS R11	eNOSSy	SYBR	26.4267	26.4389	0.0173186	Manual Ct		Automatic			Manual	0.105712
2	MS R11	eNOSSy	SYBR	26.4511	26.4389	0.0173186	Manual Ct		Automatic			Manual	0.105712
13	MS R16	eNOSSy	SYBR	26.3749	26.2995	0.106698	Manual Ct		Automatic			Manual	0.105712
14	MS R16	eNOSSy	SYBR	26.224	26.2995	0.106698	Manual Ct		Automatic			Manual	0.105712
25	MS R25	eNOSSy	SYBR	25.2256	25.1066	0.168404	Manual Ct		Automatic			Manual	0.105712
26	MS R25	eNOSSy	SYBR	24.9875	25.1066	0.168404	Manual Ct		Automatic			Manual	0.105712
37	MS R30	eNOSSy	SYBR	26.2076	25.9961	0.298982	Manual Ct		Automatic			Manual	0.105712
38	MS R30	eNOSSy	SYBR	25.7847	25.9961	0.298982	Manual Ct		Automatic			Manual	0.105712
49	MS R31	eNOSSy	SYBR	26.0253	26.0483	0.0325306	Manual Ct		Automatic			Manual	0.105712
50	MS R31	eNOSSy	SYBR	26.0713	26.0483	0.0325306	Manual Ct		Automatic			Manual	0.105712
61	MS R43	eNOSSy	SYBR	25.9676	25.8881	0.112518	Manual Ct		Automatic			Manual	0.105712
62	MS R43	eNOSSy	SYBR	25.8085	25.8881	0.112518	Manual Ct		Automatic			Manual	0.105712
73	MS R45	eNOSSy	SYBR	25.9241	26.0612	0.193967	Manual Ct		Automatic			Manual	0.105712
74	MS R45	eNOSSy	SYBR	26.1984	26.0612	0.193967	Manual Ct		Automatic			Manual	0.105712
63	MSP R 47	eNOSSy	SYBR	25.8841	25.84	0.0624057	Manual Ct		Automatic			Manual	0.105712
64	MSP R 47	eNOSSy	SYBR	25.7958	25.84	0.0624057	Manual Ct		Automatic			Manual	0.105712
85	MSP R14	eNOSSy	SYBR	26.5296	26.3915	0.195254	Manual Ct		Automatic			Manual	0.105712
86	MSP R14	eNOSSy	SYBR	26.2535	26.3915	0.195254	Manual Ct		Automatic			Manual	0.105712
3	MSP R26	eNOSSy	SYBR	26.6687	26.5909	0.109942	Manual Ct		Automatic			Manual	0.105712
4	MSP R26	eNOSSy	SYBR	26.5132	26.5909	0.109942	Manual Ct		Automatic			Manual	0.105712
15	MSP R27	eNOSSy	SYBR	26.2162	26.1297	0.122241	Manual Ct		Automatic			Manual	0.105712
16	MSP R27	eNOSSy	SYBR	26.0433	26.1297	0.122241	Manual Ct		Automatic			Manual	0.105712
27	MSP R29	eNOSSy	SYBR	26.2223	26.1519	0.0994881	Manual Ct		Automatic			Manual	0.105712
28	MSP R29	eNOSSy	SYBR	26.0816	26.1519	0.0994881	Manual Ct		Automatic			Manual	0.105712
39	MSP R42	eNOSSy	SYBR	25.343	25.1836	0.225389	Manual Ct		Automatic			Manual	0.105712
40	MSP R42	eNOSSy	SYBR	25.0242	25.1836	0.225389	Manual Ct		Automatic			Manual	0.105712
51	MSP R44	eNOSSy	SYBR	26.0286	26.0086	0.028231	Manual Ct		Automatic			Manual	0.105712
52	MSP R44	eNOSSy	SYBR	25.9886	26.0086	0.028231	Manual Ct		Automatic			Manual	0.105712

[truncated: 13 more sheets: Collected data (Ct mean), Input data, Formula (relative quantificatio, Results, GraphTarget 1, Graph Target 2,  Graph Target 3, Graph Target 4, Graph Target 5, Graph Target 6, Graph Target 7, Graph Target 8, GraphTarget 9]
