# Supplementary material for: Effects of High Intensity Interval Training on Pregnant Rats, and the Placenta, Heart and Liver of Their Fetuses
Source: PLoS One. 2015 Nov 13;10(11):e0143095. doi: 10.1371/journal.pone.0143095 (PMC4643918; doi:10.1371/journal.pone.0143095)
Supplement: S3 File — (XLSX) [file pone.0143095.s003.xlsx]

## Sheet: Data Ref gene
		Refgenes
	Sample Name				(GAPDH+HPRT)/2			Sample Name	GAPDH	HPRT	(GAPDH+HPRT)/2
	ME R04				18.8525			ME R04	16.9231	20.7819	18.8525
	ME R04				18.7867			ME R04	16.9071	20.6662	18.7867
	ME R08				18.9019			ME R08	16.9064	20.8973	18.9019
	ME R08				18.9621			ME R08	16.9871	20.9371	18.9621
	ME R21				19.1261			ME R21	17.1514	21.1007	19.1261
	ME R21				19.2011			ME R21	17.2404	21.1619	19.2011
	ME R22				19.0261			ME R22	17.0401	21.012	19.0261
	ME R22				19.0515			ME R22	17.0307	21.0723	19.0515
	ME R23				18.7735			ME R23	16.6917	20.8553	18.7735
	ME R23				18.7697			ME R23	16.6184	20.9209	18.7697
	ME R35				18.6584			ME R35	16.6533	20.6634	18.6584
	ME R35				18.8004			ME R35	16.7596	20.8412	18.8004
	ME R38				18.8304			ME R38	16.7339	20.927	18.8304
	ME R38				18.9071			ME R38	16.8291	20.9852	18.9071
	MEP R03				18.5525			MEP R03	16.4864	20.6186	18.5525
	MEP R03				18.6656			MEP R03	16.6507	20.6806	18.6656
	MEP R07				18.7899			MEP R07	16.6665	20.9132	18.7899
	MEP R07				18.8557			MEP R07	16.8115	20.9	18.8557
	MEP R17				18.8025			MEP R17	16.7484	20.8567	18.8025
	MEP R17				18.8979			MEP R17	16.9235	20.8723	18.8979
	MEP R19				19.1383			MEP R19	17.0581	21.2186	19.1383
	MEP R19				19.1083			MEP R19	16.9798	21.2368	19.1083
	MEP R40				18.982			MEP R40	16.973	20.991	18.982
	MEP R40				19.0503			MEP R40	17.0174	21.0833	19.0503
	MS R11				19.0793			MS R11	17.1651	20.9934	19.0793
	MS R11				18.9736			MS R11	17.0123	20.9348	18.9736
	MS R16				19.0234			MS R16	16.9905	21.0564	19.0234
	MS R16				19.036			MS R16	16.9559	21.1161	19.036
	MS R25				18.8838			MS R25	16.663	21.1046	18.8838
	MS R25				18.9772			MS R25	16.8536	21.1007	18.9772
	MS R30				18.8264			MS R30	16.7558	20.8971	18.8264
	MS R30				18.8483			MS R30	16.821	20.8757	18.8483
	MS R31				18.9562			MS R31	16.9849	20.9275	18.9562
	MS R31				18.8126			MS R31	16.6971	20.928	18.8126
	MS R43				18.7849			MS R43	16.7134	20.8564	18.7849
	MS R43				18.7201			MS R43	16.6316	20.8086	18.7201
	MS R45				18.6666			MS R45	16.6526	20.6806	18.6666
	MS R45				18.6452			MS R45	16.6308	20.6596	18.6452
	MSP R 47				18.7987			MSP R 47	16.6892	20.9082	18.7987
	MSP R 47				18.8822			MSP R 47	16.8563	20.9081	18.8822
	MSP R14				19.0098			MSP R14	16.9386	21.0809	19.0098
	MSP R14				18.9075			MSP R14	16.7617	21.0532	18.9075
	MSP R26				18.8453			MSP R26	16.897	20.7936	18.8453
	MSP R26				18.9709			MSP R26	16.9772	20.9645	18.9709
	MSP R27				18.7218			MSP R27	16.6969	20.7467	18.7218
	MSP R27				18.7138			MSP R27	16.6944	20.7333	18.7138
	MSP R29				18.8857			MSP R29	16.8036	20.9678	18.8857
	MSP R29				18.868			MSP R29	16.758	20.978	18.868
	MSP R42				18.454			MSP R42	16.2608	20.6472	18.454
	MSP R42				18.2244			MSP R42	16.1189	20.3298	18.2244
	MSP R44				18.7655			MSP R44	16.6923	20.8387	18.7655
	MSP R44				18.6416			MSP R44	16.5624	20.7208	18.6416

## Sheet: Data TG 1
		Col1a1		OBS:Valgt feil detektornavn!
Well	Sample Name	Detector Name	Reporter	Ct	Ct Mean	Ct StdDev	Ct Type	Template Name	Baseline Type	Baseline Start	Baseline Stop	Threshold Type	Threshold
75	ME R04	col3a1-sybr	SYBR	22.7266	22.688	0.0545792	Manual Ct		Automatic			Manual	0.212937
76	ME R04	col3a1-sybr	SYBR	22.6494	22.688	0.0545792	Manual Ct		Automatic			Manual	0.212937
87	ME R08	col3a1-sybr	SYBR	22.5255	22.5971	0.101266	Manual Ct		Automatic			Manual	0.212937
88	ME R08	col3a1-sybr	SYBR	22.6687	22.5971	0.101266	Manual Ct		Automatic			Manual	0.212937
5	ME R21	col3a1-sybr	SYBR	22.0116	22.0382	0.0375667	Manual Ct		Automatic			Manual	0.212937
6	ME R21	col3a1-sybr	SYBR	22.0648	22.0382	0.0375667	Manual Ct		Automatic			Manual	0.212937
17	ME R22	col3a1-sybr	SYBR	22.9958	22.9926	0.00459637	Manual Ct		Automatic			Manual	0.212937
18	ME R22	col3a1-sybr	SYBR	22.9893	22.9926	0.00459637	Manual Ct		Automatic			Manual	0.212937
29	ME R23	col3a1-sybr	SYBR	22.6001	22.62	0.0281204	Manual Ct		Automatic			Manual	0.212937
30	ME R23	col3a1-sybr	SYBR	22.6399	22.62	0.0281204	Manual Ct		Automatic			Manual	0.212937
41	ME R35	col3a1-sybr	SYBR	21.1098	21.218	0.152987	Manual Ct		Automatic			Manual	0.212937
42	ME R35	col3a1-sybr	SYBR	21.3262	21.218	0.152987	Manual Ct		Automatic			Manual	0.212937
53	ME R38	col3a1-sybr	SYBR	22.0717	22.0576	0.0199365	Manual Ct		Automatic			Manual	0.212937
54	ME R38	col3a1-sybr	SYBR	22.0435	22.0576	0.0199365	Manual Ct		Automatic			Manual	0.212937
65	MEP R03	col3a1-sybr	SYBR	21.7411	21.6947	0.0655899	Manual Ct		Automatic			Manual	0.212937
66	MEP R03	col3a1-sybr	SYBR	21.6484	21.6947	0.0655899	Manual Ct		Automatic			Manual	0.212937
77	MEP R07	col3a1-sybr	SYBR	23.845	23.8578	0.0180591	Manual Ct		Automatic			Manual	0.212937
78	MEP R07	col3a1-sybr	SYBR	23.8706	23.8578	0.0180591	Manual Ct		Automatic			Manual	0.212937
89	MEP R17	col3a1-sybr	SYBR	22.7193	22.7276	0.0118362	Manual Ct		Automatic			Manual	0.212937
90	MEP R17	col3a1-sybr	SYBR	22.736	22.7276	0.0118362	Manual Ct		Automatic			Manual	0.212937
7	MEP R19	col3a1-sybr	SYBR	22.7746	22.7903	0.0222481	Manual Ct		Automatic			Manual	0.212937
8	MEP R19	col3a1-sybr	SYBR	22.806	22.7903	0.0222481	Manual Ct		Automatic			Manual	0.212937
19	MEP R40	col3a1-sybr	SYBR	22.4727	22.4673	0.00775502	Manual Ct		Automatic			Manual	0.212937
20	MEP R40	col3a1-sybr	SYBR	22.4618	22.4673	0.00775502	Manual Ct		Automatic			Manual	0.212937
1	MS R11	col3a1-sybr	SYBR	21.9685	21.9747	0.00880566	Manual Ct		Automatic			Manual	0.212937
2	MS R11	col3a1-sybr	SYBR	21.981	21.9747	0.00880566	Manual Ct		Automatic			Manual	0.212937
13	MS R16	col3a1-sybr	SYBR	22.1676	22.1623	0.00746505	Manual Ct		Automatic			Manual	0.212937
14	MS R16	col3a1-sybr	SYBR	22.157	22.1623	0.00746505	Manual Ct		Automatic			Manual	0.212937
25	MS R25	col3a1-sybr	SYBR	21.4058	21.348	0.0817892	Manual Ct		Automatic			Manual	0.212937
26	MS R25	col3a1-sybr	SYBR	21.2902	21.348	0.0817892	Manual Ct		Automatic			Manual	0.212937
37	MS R30	col3a1-sybr	SYBR	22.9601	22.9207	0.0557053	Manual Ct		Automatic			Manual	0.212937
38	MS R30	col3a1-sybr	SYBR	22.8813	22.9207	0.0557053	Manual Ct		Automatic			Manual	0.212937
49	MS R31	col3a1-sybr	SYBR	21.7577	21.7337	0.033971	Manual Ct		Automatic			Manual	0.212937
50	MS R31	col3a1-sybr	SYBR	21.7096	21.7337	0.033971	Manual Ct		Automatic			Manual	0.212937
61	MS R43	col3a1-sybr	SYBR	22.1608	22.1679	0.0100653	Manual Ct		Automatic			Manual	0.212937
62	MS R43	col3a1-sybr	SYBR	22.175	22.1679	0.0100653	Manual Ct		Automatic			Manual	0.212937
73	MS R45	col3a1-sybr	SYBR	22.1669	22.1347	0.0455725	Manual Ct		Automatic			Manual	0.212937
74	MS R45	col3a1-sybr	SYBR	22.1025	22.1347	0.0455725	Manual Ct		Automatic			Manual	0.212937
63	MSP R 47	col3a1-sybr	SYBR	22.1866	22.1525	0.0481917	Manual Ct		Automatic			Manual	0.212937
64	MSP R 47	col3a1-sybr	SYBR	22.1184	22.1525	0.0481917	Manual Ct		Automatic			Manual	0.212937
85	MSP R14	col3a1-sybr	SYBR	22.7697	22.8011	0.0444963	Manual Ct		Automatic			Manual	0.212937
86	MSP R14	col3a1-sybr	SYBR	22.8326	22.8011	0.0444963	Manual Ct		Automatic			Manual	0.212937
3	MSP R26	col3a1-sybr	SYBR	22.8823	22.9422	0.0847293	Manual Ct		Automatic			Manual	0.212937
4	MSP R26	col3a1-sybr	SYBR	23.0022	22.9422	0.0847293	Manual Ct		Automatic			Manual	0.212937
15	MSP R27	col3a1-sybr	SYBR	22.6844	22.7258	0.0584391	Manual Ct		Automatic			Manual	0.212937
16	MSP R27	col3a1-sybr	SYBR	22.7671	22.7258	0.0584391	Manual Ct		Automatic			Manual	0.212937
27	MSP R29	col3a1-sybr	SYBR	22.7249	22.7163	0.0122489	Manual Ct		Automatic			Manual	0.212937
28	MSP R29	col3a1-sybr	SYBR	22.7076	22.7163	0.0122489	Manual Ct		Automatic			Manual	0.212937
39	MSP R42	col3a1-sybr	SYBR	21.7232	21.6885	0.0490171	Manual Ct		Automatic			Manual	0.212937
40	MSP R42	col3a1-sybr	SYBR	21.6538	21.6885	0.0490171	Manual Ct		Automatic			Manual	0.212937
51	MSP R44	col3a1-sybr	SYBR	22.2369	22.1636	0.103545	Manual Ct		Automatic			Manual	0.212937
52	MSP R44	col3a1-sybr	SYBR	22.0904	22.1636	0.103545	Manual Ct		Automatic			Manual	0.212937

## Sheet: Data TG 2
		Col3a1
Well	Sample Name	Detector Name	Reporter	Ct	Ct Mean	Ct StdDev	Ct Type	Template Name	Baseline Type	Baseline Start	Baseline Stop	Threshold Type	Threshold
75	ME R04	col3a1-sybr	SYBR	21.3386	21.2939	0.0631893	Manual Ct		Automatic			Manual	0.0877927
76	ME R04	col3a1-sybr	SYBR	21.2492	21.2939	0.0631893	Manual Ct		Automatic			Manual	0.0877927
87	ME R08	col3a1-sybr	SYBR	21.7275	21.8723	0.204758	Manual Ct		Automatic			Manual	0.0877927
88	ME R08	col3a1-sybr	SYBR	22.017	21.8723	0.204758	Manual Ct		Automatic			Manual	0.0877927
5	ME R21	col3a1-sybr	SYBR	21.2046	21.2177	0.0185149	Manual Ct		Automatic			Manual	0.0877927
6	ME R21	col3a1-sybr	SYBR	21.2308	21.2177	0.0185149	Manual Ct		Automatic			Manual	0.0877927
17	ME R22	col3a1-sybr	SYBR	21.8657	21.9429	0.109297	Manual Ct		Automatic			Manual	0.0877927
18	ME R22	col3a1-sybr	SYBR	22.0202	21.9429	0.109297	Manual Ct		Automatic			Manual	0.0877927
29	ME R23	col3a1-sybr	SYBR	21.5659	21.682	0.164127	Manual Ct		Automatic			Manual	0.0877927
30	ME R23	col3a1-sybr	SYBR	21.798	21.682	0.164127	Manual Ct		Automatic			Manual	0.0877927
41	ME R35	col3a1-sybr	SYBR	20.1613	20.3179	0.221407	Manual Ct		Automatic			Manual	0.0877927
42	ME R35	col3a1-sybr	SYBR	20.4745	20.3179	0.221407	Manual Ct		Automatic			Manual	0.0877927
53	ME R38	col3a1-sybr	SYBR	21.032	21.0676	0.0503456	Manual Ct		Automatic			Manual	0.0877927
54	ME R38	col3a1-sybr	SYBR	21.1032	21.0676	0.0503456	Manual Ct		Automatic			Manual	0.0877927
65	MEP R03	col3a1-sybr	SYBR	20.8928	21.0117	0.168134	Manual Ct		Automatic			Manual	0.0877927
66	MEP R03	col3a1-sybr	SYBR	21.1306	21.0117	0.168134	Manual Ct		Automatic			Manual	0.0877927
77	MEP R07	col3a1-sybr	SYBR	22.7998	22.8131	0.0187591	Manual Ct		Automatic			Manual	0.0877927
78	MEP R07	col3a1-sybr	SYBR	22.8264	22.8131	0.0187591	Manual Ct		Automatic			Manual	0.0877927
89	MEP R17	col3a1-sybr	SYBR	22.5681	22.5913	0.0328597	Manual Ct		Automatic			Manual	0.0877927
90	MEP R17	col3a1-sybr	SYBR	22.6146	22.5913	0.0328597	Manual Ct		Automatic			Manual	0.0877927
7	MEP R19	col3a1-sybr	SYBR	22.3397	22.3277	0.0169693	Manual Ct		Automatic			Manual	0.0877927
8	MEP R19	col3a1-sybr	SYBR	22.3157	22.3277	0.0169693	Manual Ct		Automatic			Manual	0.0877927
19	MEP R40	col3a1-sybr	SYBR	21.6825	21.7311	0.0687499	Manual Ct		Automatic			Manual	0.0877927
20	MEP R40	col3a1-sybr	SYBR	21.7797	21.7311	0.0687499	Manual Ct		Automatic			Manual	0.0877927
1	MS R11	col3a1-sybr	SYBR	21.5301	21.4831	0.0664814	Manual Ct		Automatic			Manual	0.0877927
2	MS R11	col3a1-sybr	SYBR	21.4361	21.4831	0.0664814	Manual Ct		Automatic			Manual	0.0877927
13	MS R16	col3a1-sybr	SYBR	21.4572	21.3918	0.0925585	Manual Ct		Automatic			Manual	0.0877927
14	MS R16	col3a1-sybr	SYBR	21.3263	21.3918	0.0925585	Manual Ct		Automatic			Manual	0.0877927
25	MS R25	col3a1-sybr	SYBR	20.4592	20.4044	0.0774356	Manual Ct		Automatic			Manual	0.0877927
26	MS R25	col3a1-sybr	SYBR	20.3497	20.4044	0.0774356	Manual Ct		Automatic			Manual	0.0877927
	MS R30				21.7041
38	MS R30	col3a1-sybr	SYBR	21.7041	21.7041		Manual Ct		Automatic			Manual	0.0877927
49	MS R31	col3a1-sybr	SYBR	20.3867	20.4983	0.157724	Manual Ct		Automatic			Manual	0.0877927
50	MS R31	col3a1-sybr	SYBR	20.6098	20.4983	0.157724	Manual Ct		Automatic			Manual	0.0877927
61	MS R43	col3a1-sybr	SYBR	21.5951	21.4726	0.173325	Manual Ct		Automatic			Manual	0.0877927
62	MS R43	col3a1-sybr	SYBR	21.35	21.4726	0.173325	Manual Ct		Automatic			Manual	0.0877927
73	MS R45	col3a1-sybr	SYBR	21.3197	21.4416	0.172358	Manual Ct		Automatic			Manual	0.0877927
74	MS R45	col3a1-sybr	SYBR	21.5635	21.4416	0.172358	Manual Ct		Automatic			Manual	0.0877927
63	MSP R 47	col3a1-sybr	SYBR	21.3751	21.393	0.0253758	Manual Ct		Automatic			Manual	0.0877927
64	MSP R 47	col3a1-sybr	SYBR	21.4109	21.393	0.0253758	Manual Ct		Automatic			Manual	0.0877927
85	MSP R14	col3a1-sybr	SYBR	21.9876	22.0673	0.112823	Manual Ct		Automatic			Manual	0.0877927
86	MSP R14	col3a1-sybr	SYBR	22.1471	22.0673	0.112823	Manual Ct		Automatic			Manual	0.0877927
3	MSP R26	col3a1-sybr	SYBR	21.8941	21.9956	0.143616	Manual Ct		Automatic			Manual	0.0877927
4	MSP R26	col3a1-sybr	SYBR	22.0972	21.9956	0.143616	Manual Ct		Automatic			Manual	0.0877927
15	MSP R27	col3a1-sybr	SYBR	21.8617	21.9146	0.0748838	Manual Ct		Automatic			Manual	0.0877927
16	MSP R27	col3a1-sybr	SYBR	21.9676	21.9146	0.0748838	Manual Ct		Automatic			Manual	0.0877927
27	MSP R29	col3a1-sybr	SYBR	21.6993	21.7241	0.0351147	Manual Ct		Automatic			Manual	0.0877927
28	MSP R29	col3a1-sybr	SYBR	21.749	21.7241	0.0351147	Manual Ct		Automatic			Manual	0.0877927
39	MSP R42	col3a1-sybr	SYBR	20.9552	20.8254	0.183651	Manual Ct		Automatic			Manual	0.0877927
40	MSP R42	col3a1-sybr	SYBR	20.6955	20.8254	0.183651	Manual Ct		Automatic			Manual	0.0877927
51	MSP R44	col3a1-sybr	SYBR	21.1564	21.0819	0.105331	Manual Ct		Automatic			Manual	0.0877927
52	MSP R44	col3a1-sybr	SYBR	21.0074	21.0819	0.105331	Manual Ct		Automatic			Manual	0.0877927

## Sheet: Data TG 3
		Cx40
Well	Sample Name	Detector Name	Reporter	Ct	Ct Mean	Ct StdDev	Ct Type	Template Name	Baseline Type	Baseline Start	Baseline Stop	Threshold Type	Threshold
75	ME R04	Cx40-syb	SYBR	24.7939	24.7366	0.0809503	Manual Ct		Automatic			Manual	0.304361
76	ME R04	Cx40-syb	SYBR	24.6794	24.7366	0.0809503	Manual Ct		Automatic			Manual	0.304361
87	ME R08	Cx40-syb	SYBR	25.4999	25.4703	0.0418892	Manual Ct		Automatic			Manual	0.304361
88	ME R08	Cx40-syb	SYBR	25.4407	25.4703	0.0418892	Manual Ct		Automatic			Manual	0.304361
5	ME R21	Cx40-syb	SYBR	25.491	25.5654	0.105288	Manual Ct		Automatic			Manual	0.304361
6	ME R21	Cx40-syb	SYBR	25.6399	25.5654	0.105288	Manual Ct		Automatic			Manual	0.304361
17	ME R22	Cx40-syb	SYBR	25.6329	25.688	0.0779467	Manual Ct		Automatic			Manual	0.304361
18	ME R22	Cx40-syb	SYBR	25.7431	25.688	0.0779467	Manual Ct		Automatic			Manual	0.304361
29	ME R23	Cx40-syb	SYBR	25.5016	25.5488	0.0668051	Manual Ct		Automatic			Manual	0.304361
30	ME R23	Cx40-syb	SYBR	25.5961	25.5488	0.0668051	Manual Ct		Automatic			Manual	0.304361
41	ME R35	Cx40-syb	SYBR	25.0791	25.3282	0.352269	Manual Ct		Automatic			Manual	0.304361
42	ME R35	Cx40-syb	SYBR	25.5773	25.3282	0.352269	Manual Ct		Automatic			Manual	0.304361
53	ME R38	Cx40-syb	SYBR	25.0444	25.0466	0.00319777	Manual Ct		Automatic			Manual	0.304361
54	ME R38	Cx40-syb	SYBR	25.0489	25.0466	0.00319777	Manual Ct		Automatic			Manual	0.304361
65	MEP R03	Cx40-syb	SYBR	25.123	25.1341	0.0156719	Manual Ct		Automatic			Manual	0.304361
66	MEP R03	Cx40-syb	SYBR	25.1451	25.1341	0.0156719	Manual Ct		Automatic			Manual	0.304361
77	MEP R07	Cx40-syb	SYBR	25.0409	25.1274	0.122309	Manual Ct		Automatic			Manual	0.304361
78	MEP R07	Cx40-syb	SYBR	25.2139	25.1274	0.122309	Manual Ct		Automatic			Manual	0.304361
89	MEP R17	Cx40-syb	SYBR	24.6744	24.7369	0.0884693	Manual Ct		Automatic			Manual	0.304361
90	MEP R17	Cx40-syb	SYBR	24.7995	24.7369	0.0884693	Manual Ct		Automatic			Manual	0.304361
7	MEP R19	Cx40-syb	SYBR	25.5037	25.5379	0.0484156	Manual Ct		Automatic			Manual	0.304361
8	MEP R19	Cx40-syb	SYBR	25.5721	25.5379	0.0484156	Manual Ct		Automatic			Manual	0.304361
19	MEP R40	Cx40-syb	SYBR	26.1578	26.1396	0.0257898	Manual Ct		Automatic			Manual	0.304361
20	MEP R40	Cx40-syb	SYBR	26.1214	26.1396	0.0257898	Manual Ct		Automatic			Manual	0.304361
1	MS R11	Cx40-syb	SYBR	25.5805	25.5836	0.00429021	Manual Ct		Automatic			Manual	0.304361
2	MS R11	Cx40-syb	SYBR	25.5866	25.5836	0.00429021	Manual Ct		Automatic			Manual	0.304361
13	MS R16	Cx40-syb	SYBR	25.4374	25.4688	0.0443466	Manual Ct		Automatic			Manual	0.304361
14	MS R16	Cx40-syb	SYBR	25.5001	25.4688	0.0443466	Manual Ct		Automatic			Manual	0.304361
25	MS R25	Cx40-syb	SYBR	25.0585	24.9645	0.132914	Manual Ct		Automatic			Manual	0.304361
26	MS R25	Cx40-syb	SYBR	24.8706	24.9645	0.132914	Manual Ct		Automatic			Manual	0.304361
37	MS R30	Cx40-syb	SYBR	25.273	25.2045	0.0968865	Manual Ct		Automatic			Manual	0.304361
38	MS R30	Cx40-syb	SYBR	25.136	25.2045	0.0968865	Manual Ct		Automatic			Manual	0.304361
49	MS R31	Cx40-syb	SYBR	25.9179	25.9145	0.00481081	Manual Ct		Automatic			Manual	0.304361
50	MS R31	Cx40-syb	SYBR	25.9111	25.9145	0.00481081	Manual Ct		Automatic			Manual	0.304361
61	MS R43	Cx40-syb	SYBR	25.1131	25.2267	0.160664	Manual Ct		Automatic			Manual	0.304361
62	MS R43	Cx40-syb	SYBR	25.3403	25.2267	0.160664	Manual Ct		Automatic			Manual	0.304361
73	MS R45	Cx40-syb	SYBR	25.8282	25.8661	0.053569	Manual Ct		Automatic			Manual	0.304361
74	MS R45	Cx40-syb	SYBR	25.904	25.8661	0.053569	Manual Ct		Automatic			Manual	0.304361
63	MSP R 47	Cx40-syb	SYBR	25.6434	25.6186	0.0350352	Manual Ct		Automatic			Manual	0.304361
64	MSP R 47	Cx40-syb	SYBR	25.5939	25.6186	0.0350352	Manual Ct		Automatic			Manual	0.304361
85	MSP R14	Cx40-syb	SYBR	26.3141	26.3771	0.0890843	Manual Ct		Automatic			Manual	0.304361
86	MSP R14	Cx40-syb	SYBR	26.44	26.3771	0.0890843	Manual Ct		Automatic			Manual	0.304361
3	MSP R26	Cx40-syb	SYBR	25.3041	25.3252	0.0298535	Manual Ct		Automatic			Manual	0.304361
4	MSP R26	Cx40-syb	SYBR	25.3463	25.3252	0.0298535	Manual Ct		Automatic			Manual	0.304361
15	MSP R27	Cx40-syb	SYBR	25.1335	25.1445	0.0155208	Manual Ct		Automatic			Manual	0.304361
16	MSP R27	Cx40-syb	SYBR	25.1554	25.1445	0.0155208	Manual Ct		Automatic			Manual	0.304361
27	MSP R29	Cx40-syb	SYBR	25.6599	25.6068	0.0751077	Manual Ct		Automatic			Manual	0.304361
28	MSP R29	Cx40-syb	SYBR	25.5537	25.6068	0.0751077	Manual Ct		Automatic			Manual	0.304361
39	MSP R42	Cx40-syb	SYBR	24.7195	24.7425	0.0325239	Manual Ct		Automatic			Manual	0.304361
40	MSP R42	Cx40-syb	SYBR	24.7655	24.7425	0.0325239	Manual Ct		Automatic			Manual	0.304361
51	MSP R44	Cx40-syb	SYBR	24.9905	24.9553	0.0497603	Manual Ct		Automatic			Manual	0.304361
52	MSP R44	Cx40-syb	SYBR	24.9201	24.9553	0.0497603	Manual Ct		Automatic			Manual	0.304361

## Sheet: Data TG 4
		Cx43
Well	Sample Name	Detector Name	Reporter	Ct	Ct Mean	Ct StdDev	Ct Type	Template Name	Baseline Type	Baseline Start	Baseline Stop	Threshold Type	Threshold
75	ME R04	Cx43-syb	SYBR	19.9667	19.9877	0.0296282	Manual Ct		Automatic			Manual	0.291423
76	ME R04	Cx43-syb	SYBR	20.0086	19.9877	0.0296282	Manual Ct		Automatic			Manual	0.291423
87	ME R08	Cx43-syb	SYBR	19.9476	19.9099	0.0534139	Manual Ct		Automatic			Manual	0.291423
88	ME R08	Cx43-syb	SYBR	19.8721	19.9099	0.0534139	Manual Ct		Automatic			Manual	0.291423
5	ME R21	Cx43-syb	SYBR	19.9613	19.9537	0.0107276	Manual Ct		Automatic			Manual	0.291423
6	ME R21	Cx43-syb	SYBR	19.9461	19.9537	0.0107276	Manual Ct		Automatic			Manual	0.291423
17	ME R22	Cx43-syb	SYBR	19.8172	19.8031	0.0199432	Manual Ct		Automatic			Manual	0.291423
18	ME R22	Cx43-syb	SYBR	19.789	19.8031	0.0199432	Manual Ct		Automatic			Manual	0.291423
29	ME R23	Cx43-syb	SYBR	19.3651	19.3634	0.00240608	Manual Ct		Automatic			Manual	0.291423
30	ME R23	Cx43-syb	SYBR	19.3617	19.3634	0.00240608	Manual Ct		Automatic			Manual	0.291423
41	ME R35	Cx43-syb	SYBR	20.8049	20.8417	0.0520274	Manual Ct		Automatic			Manual	0.291423
42	ME R35	Cx43-syb	SYBR	20.8785	20.8417	0.0520274	Manual Ct		Automatic			Manual	0.291423
53	ME R38	Cx43-syb	SYBR	20.3152	20.2134	0.143953	Manual Ct		Automatic			Manual	0.291423
54	ME R38	Cx43-syb	SYBR	20.1116	20.2134	0.143953	Manual Ct		Automatic			Manual	0.291423
65	MEP R03	Cx43-syb	SYBR	20.168	20.0867	0.114973	Manual Ct		Automatic			Manual	0.291423
66	MEP R03	Cx43-syb	SYBR	20.0054	20.0867	0.114973	Manual Ct		Automatic			Manual	0.291423
77	MEP R07	Cx43-syb	SYBR	19.9129	19.9725	0.0842816	Manual Ct		Automatic			Manual	0.291423
78	MEP R07	Cx43-syb	SYBR	20.0321	19.9725	0.0842816	Manual Ct		Automatic			Manual	0.291423
89	MEP R17	Cx43-syb	SYBR	19.8041	19.8341	0.0423977	Manual Ct		Automatic			Manual	0.291423
90	MEP R17	Cx43-syb	SYBR	19.864	19.8341	0.0423977	Manual Ct		Automatic			Manual	0.291423
7	MEP R19	Cx43-syb	SYBR	20.2432	20.2622	0.0267919	Manual Ct		Automatic			Manual	0.291423
8	MEP R19	Cx43-syb	SYBR	20.2811	20.2622	0.0267919	Manual Ct		Automatic			Manual	0.291423
19	MEP R40	Cx43-syb	SYBR	21.1197	21.19	0.0993101	Manual Ct		Automatic			Manual	0.291423
20	MEP R40	Cx43-syb	SYBR	21.2602	21.19	0.0993101	Manual Ct		Automatic			Manual	0.291423
1	MS R11	Cx43-syb	SYBR	20.6274	20.6754	0.0679353	Manual Ct		Automatic			Manual	0.291423
2	MS R11	Cx43-syb	SYBR	20.7235	20.6754	0.0679353	Manual Ct		Automatic			Manual	0.291423
13	MS R16	Cx43-syb	SYBR	20.0876	20.2085	0.170917	Manual Ct		Automatic			Manual	0.291423
14	MS R16	Cx43-syb	SYBR	20.3293	20.2085	0.170917	Manual Ct		Automatic			Manual	0.291423
25	MS R25	Cx43-syb	SYBR	20.2514	20.3594	0.152715	Manual Ct		Automatic			Manual	0.291423
26	MS R25	Cx43-syb	SYBR	20.4674	20.3594	0.152715	Manual Ct		Automatic			Manual	0.291423
37	MS R30	Cx43-syb	SYBR	20.4942	20.5166	0.0318023	Manual Ct		Automatic			Manual	0.291423
38	MS R30	Cx43-syb	SYBR	20.5391	20.5166	0.0318023	Manual Ct		Automatic			Manual	0.291423
49	MS R31	Cx43-syb	SYBR	20.3719	20.4073	0.0500583	Manual Ct		Automatic			Manual	0.291423
50	MS R31	Cx43-syb	SYBR	20.4427	20.4073	0.0500583	Manual Ct		Automatic			Manual	0.291423
61	MS R43	Cx43-syb	SYBR	20.1144	20.2136	0.140347	Manual Ct		Automatic			Manual	0.291423
62	MS R43	Cx43-syb	SYBR	20.3128	20.2136	0.140347	Manual Ct		Automatic			Manual	0.291423
73	MS R45	Cx43-syb	SYBR	20.0113	20.0382	0.0379564	Manual Ct		Automatic			Manual	0.291423
74	MS R45	Cx43-syb	SYBR	20.065	20.0382	0.0379564	Manual Ct		Automatic			Manual	0.291423
63	MSP R 47	Cx43-syb	SYBR	20.9013	20.9116	0.0146442	Manual Ct		Automatic			Manual	0.291423
64	MSP R 47	Cx43-syb	SYBR	20.922	20.9116	0.0146442	Manual Ct		Automatic			Manual	0.291423
85	MSP R14	Cx43-syb	SYBR	19.7636	19.7809	0.0244762	Manual Ct		Automatic			Manual	0.291423
86	MSP R14	Cx43-syb	SYBR	19.7982	19.7809	0.0244762	Manual Ct		Automatic			Manual	0.291423
3	MSP R26	Cx43-syb	SYBR	19.56	19.5885	0.040345	Manual Ct		Automatic			Manual	0.291423
4	MSP R26	Cx43-syb	SYBR	19.6171	19.5885	0.040345	Manual Ct		Automatic			Manual	0.291423
15	MSP R27	Cx43-syb	SYBR	20.4149	20.4435	0.0405379	Manual Ct		Automatic			Manual	0.291423
16	MSP R27	Cx43-syb	SYBR	20.4722	20.4435	0.0405379	Manual Ct		Automatic			Manual	0.291423
27	MSP R29	Cx43-syb	SYBR	20.2971	20.295	0.00300895	Manual Ct		Automatic			Manual	0.291423
28	MSP R29	Cx43-syb	SYBR	20.2929	20.295	0.00300895	Manual Ct		Automatic			Manual	0.291423
39	MSP R42	Cx43-syb	SYBR	20.3202	20.2308	0.126461	Manual Ct		Automatic			Manual	0.291423
40	MSP R42	Cx43-syb	SYBR	20.1413	20.2308	0.126461	Manual Ct		Automatic			Manual	0.291423
51	MSP R44	Cx43-syb	SYBR	20.7908	20.7098	0.11455	Manual Ct		Automatic			Manual	0.291423
52	MSP R44	Cx43-syb	SYBR	20.6288	20.7098	0.11455	Manual Ct		Automatic			Manual	0.291423

## Sheet: Data TG 5
		Cx45
Well	Sample Name	Detector Name	Reporter	Ct	Ct Mean	Ct StdDev	Ct Type	Template Name	Baseline Type	Baseline Start	Baseline Stop	Threshold Type	Threshold
75	ME R04	Cx45-syb	SYBR	25.4316	25.4035	0.0397232	Manual Ct		Automatic			Manual	0.290028
76	ME R04	Cx45-syb	SYBR	25.3754	25.4035	0.0397232	Manual Ct		Automatic			Manual	0.290028
87	ME R08	Cx45-syb	SYBR	25.2017	25.2053	0.00501716	Manual Ct		Automatic			Manual	0.290028
88	ME R08	Cx45-syb	SYBR	25.2088	25.2053	0.00501716	Manual Ct		Automatic			Manual	0.290028
5	ME R21	Cx45-syb	SYBR	25.1459	25.1267	0.027152	Manual Ct		Automatic			Manual	0.290028
6	ME R21	Cx45-syb	SYBR	25.1075	25.1267	0.027152	Manual Ct		Automatic			Manual	0.290028
17	ME R22	Cx45-syb	SYBR	25.4418	25.441	0.00121788	Manual Ct		Automatic			Manual	0.290028
18	ME R22	Cx45-syb	SYBR	25.4401	25.441	0.00121788	Manual Ct		Automatic			Manual	0.290028
29	ME R23	Cx45-syb	SYBR	25.397	25.3923	0.00656547	Manual Ct		Automatic			Manual	0.290028
30	ME R23	Cx45-syb	SYBR	25.3877	25.3923	0.00656547	Manual Ct		Automatic			Manual	0.290028
41	ME R35	Cx45-syb	SYBR	25.2369	25.2557	0.0266422	Manual Ct		Automatic			Manual	0.290028
42	ME R35	Cx45-syb	SYBR	25.2746	25.2557	0.0266422	Manual Ct		Automatic			Manual	0.290028
53	ME R38	Cx45-syb	SYBR	25.4685	25.3466	0.172379	Manual Ct		Automatic			Manual	0.290028
54	ME R38	Cx45-syb	SYBR	25.2247	25.3466	0.172379	Manual Ct		Automatic			Manual	0.290028
65	MEP R03	Cx45-syb	SYBR	25.2674	25.1813	0.121829	Manual Ct		Automatic			Manual	0.290028
66	MEP R03	Cx45-syb	SYBR	25.0951	25.1813	0.121829	Manual Ct		Automatic			Manual	0.290028
77	MEP R07	Cx45-syb	SYBR	25.1445	25.1378	0.00940043	Manual Ct		Automatic			Manual	0.290028
78	MEP R07	Cx45-syb	SYBR	25.1312	25.1378	0.00940043	Manual Ct		Automatic			Manual	0.290028
89	MEP R17	Cx45-syb	SYBR	25.1665	25.1389	0.0391096	Manual Ct		Automatic			Manual	0.290028
90	MEP R17	Cx45-syb	SYBR	25.1112	25.1389	0.0391096	Manual Ct		Automatic			Manual	0.290028
7	MEP R19	Cx45-syb	SYBR	25.3252	25.3914	0.0935903	Manual Ct		Automatic			Manual	0.290028
8	MEP R19	Cx45-syb	SYBR	25.4576	25.3914	0.0935903	Manual Ct		Automatic			Manual	0.290028
19	MEP R40	Cx45-syb	SYBR	25.4191	25.4587	0.0560128	Manual Ct		Automatic			Manual	0.290028
20	MEP R40	Cx45-syb	SYBR	25.4983	25.4587	0.0560128	Manual Ct		Automatic			Manual	0.290028
1	MS R11	Cx45-syb	SYBR	25.2896	25.3403	0.0716928	Manual Ct		Automatic			Manual	0.290028
2	MS R11	Cx45-syb	SYBR	25.391	25.3403	0.0716928	Manual Ct		Automatic			Manual	0.290028
13	MS R16	Cx45-syb	SYBR	25.306	25.3507	0.0632729	Manual Ct		Automatic			Manual	0.290028
14	MS R16	Cx45-syb	SYBR	25.3955	25.3507	0.0632729	Manual Ct		Automatic			Manual	0.290028
25	MS R25	Cx45-syb	SYBR	25.0043	25.0506	0.065509	Manual Ct		Automatic			Manual	0.290028
26	MS R25	Cx45-syb	SYBR	25.0969	25.0506	0.065509	Manual Ct		Automatic			Manual	0.290028
37	MS R30	Cx45-syb	SYBR	25.4266	25.5266	0.14141	Manual Ct		Automatic			Manual	0.290028
38	MS R30	Cx45-syb	SYBR	25.6266	25.5266	0.14141	Manual Ct		Automatic			Manual	0.290028
49	MS R31	Cx45-syb	SYBR	25.5058	25.7028	0.278697	Manual Ct		Automatic			Manual	0.290028
50	MS R31	Cx45-syb	SYBR	25.8999	25.7028	0.278697	Manual Ct		Automatic			Manual	0.290028
61	MS R43	Cx45-syb	SYBR	25.2123	25.3171	0.148244	Manual Ct		Automatic			Manual	0.290028
62	MS R43	Cx45-syb	SYBR	25.4219	25.3171	0.148244	Manual Ct		Automatic			Manual	0.290028
73	MS R45	Cx45-syb	SYBR	25.0083	25.0377	0.0415588	Manual Ct		Automatic			Manual	0.290028
74	MS R45	Cx45-syb	SYBR	25.0671	25.0377	0.0415588	Manual Ct		Automatic			Manual	0.290028
63	MSP R 47	Cx45-syb	SYBR	25.635	25.5883	0.0661281	Manual Ct		Automatic			Manual	0.290028
64	MSP R 47	Cx45-syb	SYBR	25.5415	25.5883	0.0661281	Manual Ct		Automatic			Manual	0.290028
85	MSP R14	Cx45-syb	SYBR	25.5454	25.5324	0.0183841	Manual Ct		Automatic			Manual	0.290028
86	MSP R14	Cx45-syb	SYBR	25.5194	25.5324	0.0183841	Manual Ct		Automatic			Manual	0.290028
3	MSP R26	Cx45-syb	SYBR	25.1914	25.2168	0.0360157	Manual Ct		Automatic			Manual	0.290028
4	MSP R26	Cx45-syb	SYBR	25.2423	25.2168	0.0360157	Manual Ct		Automatic			Manual	0.290028
15	MSP R27	Cx45-syb	SYBR	25.4023	25.4315	0.0413592	Manual Ct		Automatic			Manual	0.290028
16	MSP R27	Cx45-syb	SYBR	25.4607	25.4315	0.0413592	Manual Ct		Automatic			Manual	0.290028
27	MSP R29	Cx45-syb	SYBR	25.7988	25.7854	0.0189088	Manual Ct		Automatic			Manual	0.290028
28	MSP R29	Cx45-syb	SYBR	25.772	25.7854	0.0189088	Manual Ct		Automatic			Manual	0.290028
39	MSP R42	Cx45-syb	SYBR	25.2227	25.1951	0.0390246	Manual Ct		Automatic			Manual	0.290028
40	MSP R42	Cx45-syb	SYBR	25.1675	25.1951	0.0390246	Manual Ct		Automatic			Manual	0.290028
51	MSP R44	Cx45-syb	SYBR	25.716	25.5403	0.248459	Manual Ct		Automatic			Manual	0.290028
52	MSP R44	Cx45-syb	SYBR	25.3647	25.5403	0.248459	Manual Ct		Automatic			Manual	0.290028

## Sheet: Data TG 6
		RD1
Well	Sample Name	Detector Name	Reporter	Ct	Ct Mean	Ct StdDev	Ct Type	Template Name	Baseline Type	Baseline Start	Baseline Stop	Threshold Type	Threshold
75	ME R04	repeat domain 1	SYBR	16.3695	16.3974	0.0394994	Manual Ct		Automatic			Manual	0.178707
76	ME R04	repeat domain 1	SYBR	16.4254	16.3974	0.0394994	Manual Ct		Automatic			Manual	0.178707
87	ME R08	repeat domain 1	SYBR	16.9431	16.9451	0.0028498	Manual Ct		Automatic			Manual	0.178707
88	ME R08	repeat domain 1	SYBR	16.9472	16.9451	0.0028498	Manual Ct		Automatic			Manual	0.178707
5	ME R21	repeat domain 1	SYBR	16.8474	16.7987	0.0688538	Manual Ct		Automatic			Manual	0.178707
6	ME R21	repeat domain 1	SYBR	16.7501	16.7987	0.0688538	Manual Ct		Automatic			Manual	0.178707
17	ME R22	repeat domain 1	SYBR	17.03	17.0731	0.0609396	Manual Ct		Automatic			Manual	0.178707
18	ME R22	repeat domain 1	SYBR	17.1161	17.0731	0.0609396	Manual Ct		Automatic			Manual	0.178707
29	ME R23	repeat domain 1	SYBR	16.9864	16.966	0.0287597	Manual Ct		Automatic			Manual	0.178707
30	ME R23	repeat domain 1	SYBR	16.9457	16.966	0.0287597	Manual Ct		Automatic			Manual	0.178707
41	ME R35	repeat domain 1	SYBR	16.6954	16.7624	0.0947717	Manual Ct		Automatic			Manual	0.178707
42	ME R35	repeat domain 1	SYBR	16.8294	16.7624	0.0947717	Manual Ct		Automatic			Manual	0.178707
53	ME R38	repeat domain 1	SYBR	16.8875	16.9106	0.0327033	Manual Ct		Automatic			Manual	0.178707
54	ME R38	repeat domain 1	SYBR	16.9337	16.9106	0.0327033	Manual Ct		Automatic			Manual	0.178707
65	MEP R03	repeat domain 1	SYBR	17.3875	17.4262	0.0547208	Manual Ct		Automatic			Manual	0.178707
66	MEP R03	repeat domain 1	SYBR	17.4649	17.4262	0.0547208	Manual Ct		Automatic			Manual	0.178707
77	MEP R07	repeat domain 1	SYBR	17.6338	17.7074	0.103997	Manual Ct		Automatic			Manual	0.178707
78	MEP R07	repeat domain 1	SYBR	17.7809	17.7074	0.103997	Manual Ct		Automatic			Manual	0.178707
89	MEP R17	repeat domain 1	SYBR	18.017	17.9792	0.0535353	Manual Ct		Automatic			Manual	0.178707
90	MEP R17	repeat domain 1	SYBR	17.9413	17.9792	0.0535353	Manual Ct		Automatic			Manual	0.178707
7	MEP R19	repeat domain 1	SYBR	17.6035	17.5214	0.116112	Manual Ct		Automatic			Manual	0.178707
8	MEP R19	repeat domain 1	SYBR	17.4392	17.5214	0.116112	Manual Ct		Automatic			Manual	0.178707
19	MEP R40	repeat domain 1	SYBR	18.1736	18.1681	0.00786427	Manual Ct		Automatic			Manual	0.178707
20	MEP R40	repeat domain 1	SYBR	18.1625	18.1681	0.00786427	Manual Ct		Automatic			Manual	0.178707
1	MS R11	repeat domain 1	SYBR	17.2591	17.2806	0.0304739	Manual Ct		Automatic			Manual	0.178707
2	MS R11	repeat domain 1	SYBR	17.3022	17.2806	0.0304739	Manual Ct		Automatic			Manual	0.178707
13	MS R16	repeat domain 1	SYBR	17.3973	17.403	0.00812591	Manual Ct		Automatic			Manual	0.178707
14	MS R16	repeat domain 1	SYBR	17.4088	17.403	0.00812591	Manual Ct		Automatic			Manual	0.178707
25	MS R25	repeat domain 1	SYBR	16.9496	16.9265	0.0327963	Manual Ct		Automatic			Manual	0.178707
26	MS R25	repeat domain 1	SYBR	16.9033	16.9265	0.0327963	Manual Ct		Automatic			Manual	0.178707
37	MS R30	repeat domain 1	SYBR	16.8932	16.9281	0.0493718	Manual Ct		Automatic			Manual	0.178707
38	MS R30	repeat domain 1	SYBR	16.963	16.9281	0.0493718	Manual Ct		Automatic			Manual	0.178707
49	MS R31	repeat domain 1	SYBR	16.7884	16.7974	0.012671	Manual Ct		Automatic			Manual	0.178707
50	MS R31	repeat domain 1	SYBR	16.8063	16.7974	0.012671	Manual Ct		Automatic			Manual	0.178707
61	MS R43	repeat domain 1	SYBR	16.5785	16.5769	0.0022793	Manual Ct		Automatic			Manual	0.178707
62	MS R43	repeat domain 1	SYBR	16.5753	16.5769	0.0022793	Manual Ct		Automatic			Manual	0.178707
73	MS R45	repeat domain 1	SYBR	17.1513	17.1538	0.00353629	Manual Ct		Automatic			Manual	0.178707
74	MS R45	repeat domain 1	SYBR	17.1563	17.1538	0.00353629	Manual Ct		Automatic			Manual	0.178707
63	MSP R 47	repeat domain 1	SYBR	17.8971	17.9017	0.00659379	Manual Ct		Automatic			Manual	0.178707
64	MSP R 47	repeat domain 1	SYBR	17.9064	17.9017	0.00659379	Manual Ct		Automatic			Manual	0.178707
85	MSP R14	repeat domain 1	SYBR	17.4651	17.4037	0.086716	Manual Ct		Automatic			Manual	0.178707
86	MSP R14	repeat domain 1	SYBR	17.3424	17.4037	0.086716	Manual Ct		Automatic			Manual	0.178707
3	MSP R26	repeat domain 1	SYBR	17.8626	17.8631	0.000641981	Manual Ct		Automatic			Manual	0.178707
4	MSP R26	repeat domain 1	SYBR	17.8636	17.8631	0.000641981	Manual Ct		Automatic			Manual	0.178707
15	MSP R27	repeat domain 1	SYBR	17.8199	17.767	0.0748258	Manual Ct		Automatic			Manual	0.178707
16	MSP R27	repeat domain 1	SYBR	17.714	17.767	0.0748258	Manual Ct		Automatic			Manual	0.178707
27	MSP R29	repeat domain 1	SYBR	18.2408	18.2228	0.0254702	Manual Ct		Automatic			Manual	0.178707
28	MSP R29	repeat domain 1	SYBR	18.2048	18.2228	0.0254702	Manual Ct		Automatic			Manual	0.178707
39	MSP R42	repeat domain 1	SYBR	17.4432	17.3002	0.202221	Manual Ct		Automatic			Manual	0.178707
40	MSP R42	repeat domain 1	SYBR	17.1573	17.3002	0.202221	Manual Ct		Automatic			Manual	0.178707
51	MSP R44	repeat domain 1	SYBR	17.9568	17.9189	0.0536283	Manual Ct		Automatic			Manual	0.178707
52	MSP R44	repeat domain 1	SYBR	17.8809	17.9189	0.0536283	Manual Ct		Automatic			Manual	0.178707

## Sheet: Data TG 7
		VEGFA
Well	Sample Name	Detector Name	Reporter	Ct	Ct Mean	Ct StdDev	Ct Type	Template Name	Baseline Type	Baseline Start	Baseline Stop	Threshold Type	Threshold
75	ME R04	VEGF-A	SYBR	20.9171	20.8441	0.103293	Manual Ct		Automatic			Manual	0.255416
76	ME R04	VEGF-A	SYBR	20.771	20.8441	0.103293	Manual Ct		Automatic			Manual	0.255416
87	ME R08	VEGF-A	SYBR	20.7804	20.7795	0.0013514	Manual Ct		Automatic			Manual	0.255416
88	ME R08	VEGF-A	SYBR	20.7785	20.7795	0.0013514	Manual Ct		Automatic			Manual	0.255416
5	ME R21	VEGF-A	SYBR	20.2909	20.2773	0.0192729	Manual Ct		Automatic			Manual	0.255416
6	ME R21	VEGF-A	SYBR	20.2636	20.2773	0.0192729	Manual Ct		Automatic			Manual	0.255416
17	ME R22	VEGF-A	SYBR	20.6476	20.6796	0.0452205	Manual Ct		Automatic			Manual	0.255416
18	ME R22	VEGF-A	SYBR	20.7115	20.6796	0.0452205	Manual Ct		Automatic			Manual	0.255416
29	ME R23	VEGF-A	SYBR	20.4264	20.4522	0.0365066	Manual Ct		Automatic			Manual	0.255416
30	ME R23	VEGF-A	SYBR	20.478	20.4522	0.0365066	Manual Ct		Automatic			Manual	0.255416
41	ME R35	VEGF-A	SYBR	20.4013	20.5139	0.159273	Manual Ct		Automatic			Manual	0.255416
42	ME R35	VEGF-A	SYBR	20.6265	20.5139	0.159273	Manual Ct		Automatic			Manual	0.255416
53	ME R38	VEGF-A	SYBR	20.6963	20.6377	0.0829409	Manual Ct		Automatic			Manual	0.255416
54	ME R38	VEGF-A	SYBR	20.579	20.6377	0.0829409	Manual Ct		Automatic			Manual	0.255416
65	MEP R03	VEGF-A	SYBR	20.5116	20.4451	0.0940933	Manual Ct		Automatic			Manual	0.255416
66	MEP R03	VEGF-A	SYBR	20.3785	20.4451	0.0940933	Manual Ct		Automatic			Manual	0.255416
77	MEP R07	VEGF-A	SYBR	20.6646	20.6434	0.0298535	Manual Ct		Automatic			Manual	0.255416
78	MEP R07	VEGF-A	SYBR	20.6223	20.6434	0.0298535	Manual Ct		Automatic			Manual	0.255416
89	MEP R17	VEGF-A	SYBR	20.4289	20.4146	0.0201684	Manual Ct		Automatic			Manual	0.255416
90	MEP R17	VEGF-A	SYBR	20.4004	20.4146	0.0201684	Manual Ct		Automatic			Manual	0.255416
7	MEP R19	VEGF-A	SYBR	20.5533	20.5061	0.0667606	Manual Ct		Automatic			Manual	0.255416
8	MEP R19	VEGF-A	SYBR	20.4589	20.5061	0.0667606	Manual Ct		Automatic			Manual	0.255416
19	MEP R40	VEGF-A	SYBR	20.9257	20.969	0.0611783	Manual Ct		Automatic			Manual	0.255416
20	MEP R40	VEGF-A	SYBR	21.0122	20.969	0.0611783	Manual Ct		Automatic			Manual	0.255416
1	MS R11	VEGF-A	SYBR	20.937	20.9287	0.0117094	Manual Ct		Automatic			Manual	0.255416
2	MS R11	VEGF-A	SYBR	20.9204	20.9287	0.0117094	Manual Ct		Automatic			Manual	0.255416
13	MS R16	VEGF-A	SYBR	20.7354	20.7396	0.00595855	Manual Ct		Automatic			Manual	0.255416
14	MS R16	VEGF-A	SYBR	20.7438	20.7396	0.00595855	Manual Ct		Automatic			Manual	0.255416
25	MS R25	VEGF-A	SYBR	20.1179	20.1272	0.013193	Manual Ct		Automatic			Manual	0.255416
26	MS R25	VEGF-A	SYBR	20.1365	20.1272	0.013193	Manual Ct		Automatic			Manual	0.255416
37	MS R30	VEGF-A	SYBR	20.9242	20.979	0.0775515	Manual Ct		Automatic			Manual	0.255416
38	MS R30	VEGF-A	SYBR	21.0338	20.979	0.0775515	Manual Ct		Automatic			Manual	0.255416
49	MS R31	VEGF-A	SYBR	21.1829	21.2321	0.0696077	Manual Ct		Automatic			Manual	0.255416
50	MS R31	VEGF-A	SYBR	21.2814	21.2321	0.0696077	Manual Ct		Automatic			Manual	0.255416
61	MS R43	VEGF-A	SYBR	20.5992	20.6294	0.0428023	Manual Ct		Automatic			Manual	0.255416
62	MS R43	VEGF-A	SYBR	20.6597	20.6294	0.0428023	Manual Ct		Automatic			Manual	0.255416
73	MS R45	VEGF-A	SYBR	20.4638	20.4527	0.0156759	Manual Ct		Automatic			Manual	0.255416
74	MS R45	VEGF-A	SYBR	20.4417	20.4527	0.0156759	Manual Ct		Automatic			Manual	0.255416
63	MSP R 47	VEGF-A	SYBR	21.0501	21.0321	0.0254351	Manual Ct		Automatic			Manual	0.255416
64	MSP R 47	VEGF-A	SYBR	21.0141	21.0321	0.0254351	Manual Ct		Automatic			Manual	0.255416
85	MSP R14	VEGF-A	SYBR	20.6186	20.6335	0.021149	Manual Ct		Automatic			Manual	0.255416
86	MSP R14	VEGF-A	SYBR	20.6485	20.6335	0.021149	Manual Ct		Automatic			Manual	0.255416
3	MSP R26	VEGF-A	SYBR	20.422	20.4138	0.0116029	Manual Ct		Automatic			Manual	0.255416
4	MSP R26	VEGF-A	SYBR	20.4055	20.4138	0.0116029	Manual Ct		Automatic			Manual	0.255416
15	MSP R27	VEGF-A	SYBR	21.0445	21.0644	0.0281608	Manual Ct		Automatic			Manual	0.255416
16	MSP R27	VEGF-A	SYBR	21.0843	21.0644	0.0281608	Manual Ct		Automatic			Manual	0.255416
27	MSP R29	VEGF-A	SYBR	21.1977	21.1597	0.0537484	Manual Ct		Automatic			Manual	0.255416
28	MSP R29	VEGF-A	SYBR	21.1217	21.1597	0.0537484	Manual Ct		Automatic			Manual	0.255416
39	MSP R42	VEGF-A	SYBR	20.5302	20.3474	0.258474	Manual Ct		Automatic			Manual	0.255416
40	MSP R42	VEGF-A	SYBR	20.1646	20.3474	0.258474	Manual Ct		Automatic			Manual	0.255416
51	MSP R44	VEGF-A	SYBR	21.032	20.8883	0.203099	Manual Ct		Automatic			Manual	0.255416
52	MSP R44	VEGF-A	SYBR	20.7447	20.8883	0.203099	Manual Ct		Automatic			Manual	0.255416

## Sheet: Data TG 8
		VEGFB
Well	Sample Name	Detector Name	Reporter	Ct	Ct Mean	Ct StdDev	Ct Type	Template Name	Baseline Type	Baseline Start	Baseline Stop	Threshold Type	Threshold
75	ME R04	VEGFB-sybr	SYBR	19.7057	19.705	0.00098455	Manual Ct		Automatic			Manual	0.134258
76	ME R04	VEGFB-sybr	SYBR	19.7043	19.705	0.00098455	Manual Ct		Automatic			Manual	0.134258
87	ME R08	VEGFB-sybr	SYBR	19.7423	19.7736	0.0443156	Manual Ct		Automatic			Manual	0.134258
88	ME R08	VEGFB-sybr	SYBR	19.8049	19.7736	0.0443156	Manual Ct		Automatic			Manual	0.134258
5	ME R21	VEGFB-sybr	SYBR	19.5977	19.6686	0.100216	Manual Ct		Automatic			Manual	0.134258
6	ME R21	VEGFB-sybr	SYBR	19.7394	19.6686	0.100216	Manual Ct		Automatic			Manual	0.134258
17	ME R22	VEGFB-sybr	SYBR	19.6236	19.6674	0.0620712	Manual Ct		Automatic			Manual	0.134258
18	ME R22	VEGFB-sybr	SYBR	19.7113	19.6674	0.0620712	Manual Ct		Automatic			Manual	0.134258
29	ME R23	VEGFB-sybr	SYBR	19.5541	19.6066	0.0741946	Manual Ct		Automatic			Manual	0.134258
30	ME R23	VEGFB-sybr	SYBR	19.659	19.6066	0.0741946	Manual Ct		Automatic			Manual	0.134258
41	ME R35	VEGFB-sybr	SYBR	19.6035	19.6053	0.00247217	Manual Ct		Automatic			Manual	0.134258
42	ME R35	VEGFB-sybr	SYBR	19.607	19.6053	0.00247217	Manual Ct		Automatic			Manual	0.134258
53	ME R38	VEGFB-sybr	SYBR	19.658	19.7015	0.0615883	Manual Ct		Automatic			Manual	0.134258
54	ME R38	VEGFB-sybr	SYBR	19.7451	19.7015	0.0615883	Manual Ct		Automatic			Manual	0.134258
65	MEP R03	VEGFB-sybr	SYBR	19.5003	19.5438	0.0615061	Manual Ct		Automatic			Manual	0.134258
66	MEP R03	VEGFB-sybr	SYBR	19.5873	19.5438	0.0615061	Manual Ct		Automatic			Manual	0.134258
77	MEP R07	VEGFB-sybr	SYBR	19.7705	19.8103	0.0562542	Manual Ct		Automatic			Manual	0.134258
78	MEP R07	VEGFB-sybr	SYBR	19.85	19.8103	0.0562542	Manual Ct		Automatic			Manual	0.134258
89	MEP R17	VEGFB-sybr	SYBR	19.6161	19.6463	0.0426715	Manual Ct		Automatic			Manual	0.134258
90	MEP R17	VEGFB-sybr	SYBR	19.6765	19.6463	0.0426715	Manual Ct		Automatic			Manual	0.134258
7	MEP R19	VEGFB-sybr	SYBR	19.7989	19.8238	0.0352604	Manual Ct		Automatic			Manual	0.134258
8	MEP R19	VEGFB-sybr	SYBR	19.8487	19.8238	0.0352604	Manual Ct		Automatic			Manual	0.134258
19	MEP R40	VEGFB-sybr	SYBR	20.1375	20.1442	0.00946922	Manual Ct		Automatic			Manual	0.134258
20	MEP R40	VEGFB-sybr	SYBR	20.1509	20.1442	0.00946922	Manual Ct		Automatic			Manual	0.134258
1	MS R11	VEGFB-sybr	SYBR	19.618	19.6515	0.0474445	Manual Ct		Automatic			Manual	0.134258
2	MS R11	VEGFB-sybr	SYBR	19.6851	19.6515	0.0474445	Manual Ct		Automatic			Manual	0.134258
13	MS R16	VEGFB-sybr	SYBR	19.8534	19.827	0.0373752	Manual Ct		Automatic			Manual	0.134258
14	MS R16	VEGFB-sybr	SYBR	19.8006	19.827	0.0373752	Manual Ct		Automatic			Manual	0.134258
25	MS R25	VEGFB-sybr	SYBR	19.6019	19.5558	0.0652069	Manual Ct		Automatic			Manual	0.134258
26	MS R25	VEGFB-sybr	SYBR	19.5097	19.5558	0.0652069	Manual Ct		Automatic			Manual	0.134258
37	MS R30	VEGFB-sybr	SYBR	19.7492	19.7222	0.0380778	Manual Ct		Automatic			Manual	0.134258
38	MS R30	VEGFB-sybr	SYBR	19.6953	19.7222	0.0380778	Manual Ct		Automatic			Manual	0.134258
49	MS R31	VEGFB-sybr	SYBR	19.9979	19.8736	0.175802	Manual Ct		Automatic			Manual	0.134258
50	MS R31	VEGFB-sybr	SYBR	19.7493	19.8736	0.175802	Manual Ct		Automatic			Manual	0.134258
61	MS R43	VEGFB-sybr	SYBR	19.3955	19.4573	0.0873849	Manual Ct		Automatic			Manual	0.134258
62	MS R43	VEGFB-sybr	SYBR	19.5191	19.4573	0.0873849	Manual Ct		Automatic			Manual	0.134258
73	MS R45	VEGFB-sybr	SYBR	19.3889	19.3365	0.0741191	Manual Ct		Automatic			Manual	0.134258
74	MS R45	VEGFB-sybr	SYBR	19.2841	19.3365	0.0741191	Manual Ct		Automatic			Manual	0.134258
63	MSP R 47	VEGFB-sybr	SYBR	19.9075	19.9335	0.0366981	Manual Ct		Automatic			Manual	0.134258
64	MSP R 47	VEGFB-sybr	SYBR	19.9594	19.9335	0.0366981	Manual Ct		Automatic			Manual	0.134258
85	MSP R14	VEGFB-sybr	SYBR	20.0257	19.8728	0.216232	Manual Ct		Automatic			Manual	0.134258
86	MSP R14	VEGFB-sybr	SYBR	19.7199	19.8728	0.216232	Manual Ct		Automatic			Manual	0.134258
3	MSP R26	VEGFB-sybr	SYBR	19.6513	19.6324	0.026684	Manual Ct		Automatic			Manual	0.134258
4	MSP R26	VEGFB-sybr	SYBR	19.6135	19.6324	0.026684	Manual Ct		Automatic			Manual	0.134258
15	MSP R27	VEGFB-sybr	SYBR	19.7508	19.7116	0.0553722	Manual Ct		Automatic			Manual	0.134258
16	MSP R27	VEGFB-sybr	SYBR	19.6725	19.7116	0.0553722	Manual Ct		Automatic			Manual	0.134258
27	MSP R29	VEGFB-sybr	SYBR	19.903	19.8862	0.02376	Manual Ct		Automatic			Manual	0.134258
28	MSP R29	VEGFB-sybr	SYBR	19.8694	19.8862	0.02376	Manual Ct		Automatic			Manual	0.134258
39	MSP R42	VEGFB-sybr	SYBR	19.5594	19.4863	0.103314	Manual Ct		Automatic			Manual	0.134258
40	MSP R42	VEGFB-sybr	SYBR	19.4133	19.4863	0.103314	Manual Ct		Automatic			Manual	0.134258
51	MSP R44	VEGFB-sybr	SYBR	20.0403	19.9273	0.159802	Manual Ct		Automatic			Manual	0.134258
52	MSP R44	VEGFB-sybr	SYBR	19.8143	19.9273	0.159802	Manual Ct		Automatic			Manual	0.134258

## Sheet: Data TG 9
		Fn-1
Well	Sample Name	Detector Name	Reporter	Ct	Ct Mean	Ct StdDev	Ct Type	Template Name	Baseline Type	Baseline Start	Baseline Stop	Threshold Type	Threshold
75	ME R04	Fn-1sybr	SYBR	25.2232	25.2446	0.0302972	Manual Ct		Automatic			Manual	0.190918
76	ME R04	Fn-1sybr	SYBR	25.266	25.2446	0.0302972	Manual Ct		Automatic			Manual	0.190918
87	ME R08	Fn-1sybr	SYBR	25.7586	25.779	0.0288716	Manual Ct		Automatic			Manual	0.190918
88	ME R08	Fn-1sybr	SYBR	25.7995	25.779	0.0288716	Manual Ct		Automatic			Manual	0.190918
5	ME R21	Fn-1sybr	SYBR	25.7281	25.7017	0.0373873	Manual Ct		Automatic			Manual	0.190918
6	ME R21	Fn-1sybr	SYBR	25.6753	25.7017	0.0373873	Manual Ct		Automatic			Manual	0.190918
17	ME R22	Fn-1sybr	SYBR	24.9598	24.9642	0.00621481	Manual Ct		Automatic			Manual	0.190918
18	ME R22	Fn-1sybr	SYBR	24.9686	24.9642	0.00621481	Manual Ct		Automatic			Manual	0.190918
29	ME R23	Fn-1sybr	SYBR	25.0371	25.0737	0.0517766	Manual Ct		Automatic			Manual	0.190918
30	ME R23	Fn-1sybr	SYBR	25.1103	25.0737	0.0517766	Manual Ct		Automatic			Manual	0.190918
41	ME R35	Fn-1sybr	SYBR	24.9948	25.0658	0.100494	Manual Ct		Automatic			Manual	0.190918
42	ME R35	Fn-1sybr	SYBR	25.1369	25.0658	0.100494	Manual Ct		Automatic			Manual	0.190918
53	ME R38	Fn-1sybr	SYBR	25.7138	25.7017	0.0170772	Manual Ct		Automatic			Manual	0.190918
54	ME R38	Fn-1sybr	SYBR	25.6896	25.7017	0.0170772	Manual Ct		Automatic			Manual	0.190918
65	MEP R03	Fn-1sybr	SYBR	24.873	24.8703	0.00372915	Manual Ct		Automatic			Manual	0.190918
66	MEP R03	Fn-1sybr	SYBR	24.8677	24.8703	0.00372915	Manual Ct		Automatic			Manual	0.190918
77	MEP R07	Fn-1sybr	SYBR	25.9442	25.9916	0.0670249	Manual Ct		Automatic			Manual	0.190918
78	MEP R07	Fn-1sybr	SYBR	26.039	25.9916	0.0670249	Manual Ct		Automatic			Manual	0.190918
89	MEP R17	Fn-1sybr	SYBR	24.9733	25.0248	0.0728109	Manual Ct		Automatic			Manual	0.190918
90	MEP R17	Fn-1sybr	SYBR	25.0763	25.0248	0.0728109	Manual Ct		Automatic			Manual	0.190918
7	MEP R19	Fn-1sybr	SYBR	25.7352	25.7139	0.0301502	Manual Ct		Automatic			Manual	0.190918
8	MEP R19	Fn-1sybr	SYBR	25.6926	25.7139	0.0301502	Manual Ct		Automatic			Manual	0.190918
19	MEP R40	Fn-1sybr	SYBR	25.0116	25.0848	0.103525	Manual Ct		Automatic			Manual	0.190918
20	MEP R40	Fn-1sybr	SYBR	25.158	25.0848	0.103525	Manual Ct		Automatic			Manual	0.190918
1	MS R11	Fn-1sybr	SYBR	24.9577	24.863	0.134026	Manual Ct		Automatic			Manual	0.190918
2	MS R11	Fn-1sybr	SYBR	24.7682	24.863	0.134026	Manual Ct		Automatic			Manual	0.190918
13	MS R16	Fn-1sybr	SYBR	24.6806	24.6973	0.0236252	Manual Ct		Automatic			Manual	0.190918
14	MS R16	Fn-1sybr	SYBR	24.714	24.6973	0.0236252	Manual Ct		Automatic			Manual	0.190918
25	MS R25	Fn-1sybr	SYBR	24.7814	24.8222	0.0577162	Manual Ct		Automatic			Manual	0.190918
26	MS R25	Fn-1sybr	SYBR	24.863	24.8222	0.0577162	Manual Ct		Automatic			Manual	0.190918
37	MS R30	Fn-1sybr	SYBR	25.0897	25.0964	0.00940313	Manual Ct		Automatic			Manual	0.190918
38	MS R30	Fn-1sybr	SYBR	25.103	25.0964	0.00940313	Manual Ct		Automatic			Manual	0.190918
49	MS R31	Fn-1sybr	SYBR	24.8373	24.8317	0.00802611	Manual Ct		Automatic			Manual	0.190918
50	MS R31	Fn-1sybr	SYBR	24.826	24.8317	0.00802611	Manual Ct		Automatic			Manual	0.190918
61	MS R43	Fn-1sybr	SYBR	25.043	25.1325	0.126601	Manual Ct		Automatic			Manual	0.190918
62	MS R43	Fn-1sybr	SYBR	25.222	25.1325	0.126601	Manual Ct		Automatic			Manual	0.190918
73	MS R45	Fn-1sybr	SYBR	25.4629	25.5362	0.103581	Manual Ct		Automatic			Manual	0.190918
74	MS R45	Fn-1sybr	SYBR	25.6094	25.5362	0.103581	Manual Ct		Automatic			Manual	0.190918
63	MSP R 47	Fn-1sybr	SYBR	25.6037	25.6497	0.0649857	Manual Ct		Automatic			Manual	0.190918
64	MSP R 47	Fn-1sybr	SYBR	25.6956	25.6497	0.0649857	Manual Ct		Automatic			Manual	0.190918
85	MSP R14	Fn-1sybr	SYBR	25.145	25.1844	0.0557161	Manual Ct		Automatic			Manual	0.190918
86	MSP R14	Fn-1sybr	SYBR	25.2238	25.1844	0.0557161	Manual Ct		Automatic			Manual	0.190918
3	MSP R26	Fn-1sybr	SYBR	25.6054	25.6131	0.0107653	Manual Ct		Automatic			Manual	0.190918
4	MSP R26	Fn-1sybr	SYBR	25.6207	25.6131	0.0107653	Manual Ct		Automatic			Manual	0.190918
15	MSP R27	Fn-1sybr	SYBR	25.5907	25.6149	0.0342475	Manual Ct		Automatic			Manual	0.190918
16	MSP R27	Fn-1sybr	SYBR	25.6391	25.6149	0.0342475	Manual Ct		Automatic			Manual	0.190918
27	MSP R29	Fn-1sybr	SYBR	25.8963	25.9151	0.0264858	Manual Ct		Automatic			Manual	0.190918
28	MSP R29	Fn-1sybr	SYBR	25.9338	25.9151	0.0264858	Manual Ct		Automatic			Manual	0.190918
39	MSP R42	Fn-1sybr	SYBR	25.081	24.9644	0.164939	Manual Ct		Automatic			Manual	0.190918
40	MSP R42	Fn-1sybr	SYBR	24.8478	24.9644	0.164939	Manual Ct		Automatic			Manual	0.190918
51	MSP R44	Fn-1sybr	SYBR	26.0669	26.0474	0.0275499	Manual Ct		Automatic			Manual	0.190918
52	MSP R44	Fn-1sybr	SYBR	26.0279	26.0474	0.0275499	Manual Ct		Automatic			Manual	0.190918

[truncated: 13 more sheets: Collected data (Ct mean), Input data, Formula (relative quantificatio, Results, GraphTarget 1, Graph Target 2,  Graph Target 3, Graph Target 4, Graph Target 5, Graph Target 6, Graph Target 7, Graph Target 8, GraphTarget 9]
