# Supplementary material for: Effects of High Intensity Interval Training on Pregnant Rats, and the Placenta, Heart and Liver of Their Fetuses
Source: PLoS One. 2015 Nov 13;10(11):e0143095. doi: 10.1371/journal.pone.0143095 (PMC4643918; doi:10.1371/journal.pone.0143095)
Supplement: S4 File — (XLSX) [file pone.0143095.s004.xlsx]

## Sheet: Data Ref gene
		Refgenes
	Sample Name				(GAPDH+HPRT)/2			Sample Name	GAPDH	HPRT	(GAPDH+HPRT)/2
	ME R04				18.8525			ME R04	16.9231	20.7819	18.8525
	ME R04				18.7867			ME R04	16.9071	20.6662	18.7867
	ME R08				18.9019			ME R08	16.9064	20.8973	18.9019
	ME R08				18.9621			ME R08	16.9871	20.9371	18.9621
	ME R21				19.1261			ME R21	17.1514	21.1007	19.1261
	ME R21				19.2011			ME R21	17.2404	21.1619	19.2011
	ME R22				19.0261			ME R22	17.0401	21.012	19.0261
	ME R22				19.0515			ME R22	17.0307	21.0723	19.0515
	ME R23				18.7735			ME R23	16.6917	20.8553	18.7735
	ME R23				18.7697			ME R23	16.6184	20.9209	18.7697
	ME R35				18.6584			ME R35	16.6533	20.6634	18.6584
	ME R35				18.8004			ME R35	16.7596	20.8412	18.8004
	ME R38				18.8304			ME R38	16.7339	20.927	18.8304
	ME R38				18.9071			ME R38	16.8291	20.9852	18.9071
	MEP R03				18.5525			MEP R03	16.4864	20.6186	18.5525
	MEP R03				18.6656			MEP R03	16.6507	20.6806	18.6656
	MEP R07				18.7899			MEP R07	16.6665	20.9132	18.7899
	MEP R07				18.8557			MEP R07	16.8115	20.9	18.8557
	MEP R17				18.8025			MEP R17	16.7484	20.8567	18.8025
	MEP R17				18.8979			MEP R17	16.9235	20.8723	18.8979
	MEP R19				19.1383			MEP R19	17.0581	21.2186	19.1383
	MEP R19				19.1083			MEP R19	16.9798	21.2368	19.1083
	MEP R40				18.982			MEP R40	16.973	20.991	18.982
	MEP R40				19.0503			MEP R40	17.0174	21.0833	19.0503
	MS R11				19.0793			MS R11	17.1651	20.9934	19.0793
	MS R11				18.9736			MS R11	17.0123	20.9348	18.9736
	MS R16				19.0234			MS R16	16.9905	21.0564	19.0234
	MS R16				19.036			MS R16	16.9559	21.1161	19.036
	MS R25				18.8838			MS R25	16.663	21.1046	18.8838
	MS R25				18.9772			MS R25	16.8536	21.1007	18.9772
	MS R30				18.8264			MS R30	16.7558	20.8971	18.8264
	MS R30				18.8483			MS R30	16.821	20.8757	18.8483
	MS R31				18.9562			MS R31	16.9849	20.9275	18.9562
	MS R31				18.8126			MS R31	16.6971	20.928	18.8126
	MS R43				18.7849			MS R43	16.7134	20.8564	18.7849
	MS R43				18.7201			MS R43	16.6316	20.8086	18.7201
	MS R45				18.6666			MS R45	16.6526	20.6806	18.6666
	MS R45				18.6452			MS R45	16.6308	20.6596	18.6452
	MSP R 47				18.7987			MSP R 47	16.6892	20.9082	18.7987
	MSP R 47				18.8822			MSP R 47	16.8563	20.9081	18.8822
	MSP R14				19.0098			MSP R14	16.9386	21.0809	19.0098
	MSP R14				18.9075			MSP R14	16.7617	21.0532	18.9075
	MSP R26				18.8453			MSP R26	16.897	20.7936	18.8453
	MSP R26				18.9709			MSP R26	16.9772	20.9645	18.9709
	MSP R27				18.7218			MSP R27	16.6969	20.7467	18.7218
	MSP R27				18.7138			MSP R27	16.6944	20.7333	18.7138
	MSP R29				18.8857			MSP R29	16.8036	20.9678	18.8857
	MSP R29				18.868			MSP R29	16.758	20.978	18.868
	MSP R42				18.454			MSP R42	16.2608	20.6472	18.454
	MSP R42				18.2244			MSP R42	16.1189	20.3298	18.2244
	MSP R44				18.7655			MSP R44	16.6923	20.8387	18.7655
	MSP R44				18.6416			MSP R44	16.5624	20.7208	18.6416

## Sheet: Data TG 1
		Timp1
Well	Sample Name	Detector Name	Reporter	Ct	Ct Mean	Ct StdDev	Ct Type	Template Name	Baseline Type	Baseline Start	Baseline Stop	Threshold Type	Threshold
75	ME R04	Timp1-sybr	SYBR	27.165	27.0708	0.133165	Manual Ct		Automatic			Manual	0.269675
76	ME R04	Timp1-sybr	SYBR	26.9767	27.0708	0.133165	Manual Ct		Automatic			Manual	0.269675
87	ME R08	Timp1-sybr	SYBR	27.2229	27.2002	0.0320788	Manual Ct		Automatic			Manual	0.269675
88	ME R08	Timp1-sybr	SYBR	27.1775	27.2002	0.0320788	Manual Ct		Automatic			Manual	0.269675
5	ME R21	Timp1-sybr	SYBR	27.2546	27.2978	0.0610799	Manual Ct		Automatic			Manual	0.269675
6	ME R21	Timp1-sybr	SYBR	27.341	27.2978	0.0610799	Manual Ct		Automatic			Manual	0.269675
17	ME R22	Timp1-sybr	SYBR	27.3628	27.3777	0.0210613	Manual Ct		Automatic			Manual	0.269675
18	ME R22	Timp1-sybr	SYBR	27.3926	27.3777	0.0210613	Manual Ct		Automatic			Manual	0.269675
29	ME R23	Timp1-sybr	SYBR	27.2407	27.3483	0.152179	Manual Ct		Automatic			Manual	0.269675
30	ME R23	Timp1-sybr	SYBR	27.4559	27.3483	0.152179	Manual Ct		Automatic			Manual	0.269675
41	ME R35	Timp1-sybr	SYBR	26.6074	26.7052	0.138327	Manual Ct		Automatic			Manual	0.269675
42	ME R35	Timp1-sybr	SYBR	26.803	26.7052	0.138327	Manual Ct		Automatic			Manual	0.269675
53	ME R38	Timp1-sybr	SYBR	27.1683	27.1205	0.0676427	Manual Ct		Automatic			Manual	0.269675
54	ME R38	Timp1-sybr	SYBR	27.0727	27.1205	0.0676427	Manual Ct		Automatic			Manual	0.269675
65	MEP R03	Timp1-sybr	SYBR	26.6171	26.6871	0.0989136	Manual Ct		Automatic			Manual	0.269675
66	MEP R03	Timp1-sybr	SYBR	26.757	26.6871	0.0989136	Manual Ct		Automatic			Manual	0.269675
77	MEP R07	Timp1-sybr	SYBR	27.5487	27.5083	0.057166	Manual Ct		Automatic			Manual	0.269675
78	MEP R07	Timp1-sybr	SYBR	27.4679	27.5083	0.057166	Manual Ct		Automatic			Manual	0.269675
89	MEP R17	Timp1-sybr	SYBR	27.6764	27.6948	0.0261027	Manual Ct		Automatic			Manual	0.269675
90	MEP R17	Timp1-sybr	SYBR	27.7133	27.6948	0.0261027	Manual Ct		Automatic			Manual	0.269675
7	MEP R19	Timp1-sybr	SYBR	28.2418	28.1295	0.15875	Manual Ct		Automatic			Manual	0.269675
8	MEP R19	Timp1-sybr	SYBR	28.0173	28.1295	0.15875	Manual Ct		Automatic			Manual	0.269675
19	MEP R40	Timp1-sybr	SYBR	27.3771	27.3624	0.0207956	Manual Ct		Automatic			Manual	0.269675
20	MEP R40	Timp1-sybr	SYBR	27.3477	27.3624	0.0207956	Manual Ct		Automatic			Manual	0.269675
1	MS R11	Timp1-sybr	SYBR	27.2049	27.1897	0.0215981	Manual Ct		Automatic			Manual	0.269675
2	MS R11	Timp1-sybr	SYBR	27.1744	27.1897	0.0215981	Manual Ct		Automatic			Manual	0.269675
13	MS R16	Timp1-sybr	SYBR	27.2282	27.231	0.0039355	Manual Ct		Automatic			Manual	0.269675
14	MS R16	Timp1-sybr	SYBR	27.2338	27.231	0.0039355	Manual Ct		Automatic			Manual	0.269675
25	MS R25	Timp1-sybr	SYBR	26.9857	27.0427	0.0806198	Manual Ct		Automatic			Manual	0.269675
26	MS R25	Timp1-sybr	SYBR	27.0997	27.0427	0.0806198	Manual Ct		Automatic			Manual	0.269675
37	MS R30	Timp1-sybr	SYBR	27.0766	27.0904	0.0194927	Manual Ct		Automatic			Manual	0.269675
38	MS R30	Timp1-sybr	SYBR	27.1042	27.0904	0.0194927	Manual Ct		Automatic			Manual	0.269675
49	MS R31	Timp1-sybr	SYBR	26.9526	26.8888	0.0901686	Manual Ct		Automatic			Manual	0.269675
50	MS R31	Timp1-sybr	SYBR	26.8251	26.8888	0.0901686	Manual Ct		Automatic			Manual	0.269675
61	MS R43	Timp1-sybr	SYBR	27.3513	27.3203	0.0438354	Manual Ct		Automatic			Manual	0.269675
62	MS R43	Timp1-sybr	SYBR	27.2893	27.3203	0.0438354	Manual Ct		Automatic			Manual	0.269675
73	MS R45	Timp1-sybr	SYBR	27.2047	27.1982	0.00920892	Manual Ct		Automatic			Manual	0.269675
74	MS R45	Timp1-sybr	SYBR	27.1917	27.1982	0.00920892	Manual Ct		Automatic			Manual	0.269675
	MSP R 47	Timp1-sybr			27.334
63	MSP R 47	Timp1-sybr	SYBR	27.334	27.334		Manual Ct		Automatic			Manual	0.269675
85	MSP R14	Timp1-sybr	SYBR	27.1124	27.13	0.024901	Manual Ct		Automatic			Manual	0.269675
86	MSP R14	Timp1-sybr	SYBR	27.1476	27.13	0.024901	Manual Ct		Automatic			Manual	0.269675
3	MSP R26	Timp1-sybr	SYBR	27.3401	27.4163	0.107695	Manual Ct		Automatic			Manual	0.269675
4	MSP R26	Timp1-sybr	SYBR	27.4924	27.4163	0.107695	Manual Ct		Automatic			Manual	0.269675
15	MSP R27	Timp1-sybr	SYBR	27.5198	27.5516	0.0450223	Manual Ct		Automatic			Manual	0.269675
16	MSP R27	Timp1-sybr	SYBR	27.5835	27.5516	0.0450223	Manual Ct		Automatic			Manual	0.269675
27	MSP R29	Timp1-sybr	SYBR	27.2064	27.1735	0.0464748	Manual Ct		Automatic			Manual	0.269675
28	MSP R29	Timp1-sybr	SYBR	27.1407	27.1735	0.0464748	Manual Ct		Automatic			Manual	0.269675
39	MSP R42	Timp1-sybr	SYBR	27.2432	27.0511	0.271604	Manual Ct		Automatic			Manual	0.269675
40	MSP R42	Timp1-sybr	SYBR	26.8591	27.0511	0.271604	Manual Ct		Automatic			Manual	0.269675
51	MSP R44	Timp1-sybr	SYBR	27.2321	27.1609	0.100656	Manual Ct		Automatic			Manual	0.269675
52	MSP R44	Timp1-sybr	SYBR	27.0898	27.1609	0.100656	Manual Ct		Automatic			Manual	0.269675

## Sheet: Data TG 2
		Cth
Well	Sample Name	Detector Name	Reporter	Ct	Ct Mean	Ct StdDev	Ct Type	Template Name	Baseline Type	Baseline Start	Baseline Stop	Threshold Type	Threshold
75	ME R04	cth	SYBR	29.738	29.61	0.18102	Manual Ct		Automatic			Manual	0.452579
76	ME R04	cth	SYBR	29.482	29.61	0.18102	Manual Ct		Automatic			Manual	0.452579
87	ME R08	cth	SYBR	29.9085	29.8365	0.101897	Manual Ct		Automatic			Manual	0.452579
88	ME R08	cth	SYBR	29.7644	29.8365	0.101897	Manual Ct		Automatic			Manual	0.452579
5	ME R21	cth	SYBR	28.9149	28.938	0.0326412	Manual Ct		Automatic			Manual	0.452579
6	ME R21	cth	SYBR	28.9611	28.938	0.0326412	Manual Ct		Automatic			Manual	0.452579
17	ME R22	cth	SYBR	28.6409	28.7212	0.113579	Manual Ct		Automatic			Manual	0.452579
18	ME R22	cth	SYBR	28.8015	28.7212	0.113579	Manual Ct		Automatic			Manual	0.452579
29	ME R23	cth	SYBR	29.8514	29.7724	0.11181	Manual Ct		Automatic			Manual	0.452579
30	ME R23	cth	SYBR	29.6933	29.7724	0.11181	Manual Ct		Automatic			Manual	0.452579
41	ME R35	cth	SYBR	27.8736	27.9246	0.07215	Manual Ct		Automatic			Manual	0.452579
42	ME R35	cth	SYBR	27.9756	27.9246	0.07215	Manual Ct		Automatic			Manual	0.452579
53	ME R38	cth	SYBR	28.1335	28.2095	0.107416	Manual Ct		Automatic			Manual	0.452579
54	ME R38	cth	SYBR	28.2854	28.2095	0.107416	Manual Ct		Automatic			Manual	0.452579
65	MEP R03	cth	SYBR	28.923	28.8497	0.103804	Manual Ct		Automatic			Manual	0.452579
66	MEP R03	cth	SYBR	28.7762	28.8497	0.103804	Manual Ct		Automatic			Manual	0.452579
77	MEP R07	cth	SYBR	30.1866	30.2135	0.0380401	Manual Ct		Automatic			Manual	0.452579
78	MEP R07	cth	SYBR	30.2404	30.2135	0.0380401	Manual Ct		Automatic			Manual	0.452579
89	MEP R17	cth	SYBR	28.7171	28.6795	0.0531644	Manual Ct		Automatic			Manual	0.452579
90	MEP R17	cth	SYBR	28.642	28.6795	0.0531644	Manual Ct		Automatic			Manual	0.452579
7	MEP R19	cth	SYBR	29.8834	29.928	0.0630395	Manual Ct		Automatic			Manual	0.452579
8	MEP R19	cth	SYBR	29.9726	29.928	0.0630395	Manual Ct		Automatic			Manual	0.452579
19	MEP R40	cth	SYBR	28.8395	28.9129	0.103836	Manual Ct		Automatic			Manual	0.452579
20	MEP R40	cth	SYBR	28.9863	28.9129	0.103836	Manual Ct		Automatic			Manual	0.452579
1	MS R11	cth	SYBR	29.139	29.1556	0.0234498	Manual Ct		Automatic			Manual	0.452579
2	MS R11	cth	SYBR	29.1721	29.1556	0.0234498	Manual Ct		Automatic			Manual	0.452579
13	MS R16	cth	SYBR	29.8876	29.8017	0.121495	Manual Ct		Automatic			Manual	0.452579
14	MS R16	cth	SYBR	29.7158	29.8017	0.121495	Manual Ct		Automatic			Manual	0.452579
25	MS R25	cth	SYBR	28.0387	27.9655	0.103478	Manual Ct		Automatic			Manual	0.452579
26	MS R25	cth	SYBR	27.8923	27.9655	0.103478	Manual Ct		Automatic			Manual	0.452579
37	MS R30	cth	SYBR	29.5628	29.4726	0.127529	Manual Ct		Automatic			Manual	0.452579
38	MS R30	cth	SYBR	29.3824	29.4726	0.127529	Manual Ct		Automatic			Manual	0.452579
49	MS R31	cth	SYBR	27.9197	28.008	0.124801	Manual Ct		Automatic			Manual	0.452579
50	MS R31	cth	SYBR	28.0962	28.008	0.124801	Manual Ct		Automatic			Manual	0.452579
61	MS R43	cth	SYBR	28.2091	28.2379	0.040848	Manual Ct		Automatic			Manual	0.452579
62	MS R43	cth	SYBR	28.2668	28.2379	0.040848	Manual Ct		Automatic			Manual	0.452579
73	MS R45	cth	SYBR	27.7307	27.7668	0.0509552	Manual Ct		Automatic			Manual	0.452579
74	MS R45	cth	SYBR	27.8028	27.7668	0.0509552	Manual Ct		Automatic			Manual	0.452579
63	MSP R 47	cth	SYBR	28.6588	28.5944	0.0910331	Manual Ct		Automatic			Manual	0.452579
64	MSP R 47	cth	SYBR	28.5301	28.5944	0.0910331	Manual Ct		Automatic			Manual	0.452579
85	MSP R14	cth	SYBR	28.9043	29.0014	0.13736	Manual Ct		Automatic			Manual	0.452579
86	MSP R14	cth	SYBR	29.0986	29.0014	0.13736	Manual Ct		Automatic			Manual	0.452579
3	MSP R26	cth	SYBR	29.2084	29.2389	0.0431179	Manual Ct		Automatic			Manual	0.452579
4	MSP R26	cth	SYBR	29.2694	29.2389	0.0431179	Manual Ct		Automatic			Manual	0.452579
15	MSP R27	cth	SYBR	28.6085	28.7048	0.136185	Manual Ct		Automatic			Manual	0.452579
16	MSP R27	cth	SYBR	28.8011	28.7048	0.136185	Manual Ct		Automatic			Manual	0.452579
27	MSP R29	cth	SYBR	27.9576	28.0662	0.153576	Manual Ct		Automatic			Manual	0.452579
28	MSP R29	cth	SYBR	28.1748	28.0662	0.153576	Manual Ct		Automatic			Manual	0.452579
39	MSP R42	cth	SYBR	28.5392	28.3339	0.29029	Manual Ct		Automatic			Manual	0.452579
40	MSP R42	cth	SYBR	28.1287	28.3339	0.29029	Manual Ct		Automatic			Manual	0.452579
51	MSP R44	cth	SYBR	28.2454	28.2333	0.0172242	Manual Ct		Automatic			Manual	0.452579
52	MSP R44	cth	SYBR	28.2211	28.2333	0.0172242	Manual Ct		Automatic			Manual	0.452579

## Sheet: Data TG 3
		TGF1b
Well	Sample Name	Detector Name	Reporter	Ct	Ct Mean	Ct StdDev	Ct Type	Template Name	Baseline Type	Baseline Start	Baseline Stop	Threshold Type	Threshold
75	ME R04	tgf1b-syb	SYBR	23.5093	23.4741	0.0498412	Manual Ct		Automatic			Manual	0.210003
76	ME R04	tgf1b-syb	SYBR	23.4388	23.4741	0.0498412	Manual Ct		Automatic			Manual	0.210003
87	ME R08	tgf1b-syb	SYBR	23.5107	23.5243	0.0192824	Manual Ct		Automatic			Manual	0.210003
88	ME R08	tgf1b-syb	SYBR	23.5379	23.5243	0.0192824	Manual Ct		Automatic			Manual	0.210003
5	ME R21	tgf1b-syb	SYBR	23.4994	23.479	0.0289256	Manual Ct		Automatic			Manual	0.210003
6	ME R21	tgf1b-syb	SYBR	23.4585	23.479	0.0289256	Manual Ct		Automatic			Manual	0.210003
17	ME R22	tgf1b-syb	SYBR	23.7317	23.685	0.0659231	Manual Ct		Automatic			Manual	0.210003
18	ME R22	tgf1b-syb	SYBR	23.6384	23.685	0.0659231	Manual Ct		Automatic			Manual	0.210003
29	ME R23	tgf1b-syb	SYBR	23.3047	23.2714	0.0471303	Manual Ct		Automatic			Manual	0.210003
30	ME R23	tgf1b-syb	SYBR	23.2381	23.2714	0.0471303	Manual Ct		Automatic			Manual	0.210003
41	ME R35	tgf1b-syb	SYBR	23.0132	23.063	0.070367	Manual Ct		Automatic			Manual	0.210003
42	ME R35	tgf1b-syb	SYBR	23.1127	23.063	0.070367	Manual Ct		Automatic			Manual	0.210003
53	ME R38	tgf1b-syb	SYBR	23.296	23.2628	0.0469239	Manual Ct		Automatic			Manual	0.210003
54	ME R38	tgf1b-syb	SYBR	23.2296	23.2628	0.0469239	Manual Ct		Automatic			Manual	0.210003
65	MEP R03	tgf1b-syb	SYBR	22.9212	22.9391	0.0253515	Manual Ct		Automatic			Manual	0.210003
66	MEP R03	tgf1b-syb	SYBR	22.957	22.9391	0.0253515	Manual Ct		Automatic			Manual	0.210003
77	MEP R07	tgf1b-syb	SYBR	23.3107	23.2918	0.0267002	Manual Ct		Automatic			Manual	0.210003
78	MEP R07	tgf1b-syb	SYBR	23.273	23.2918	0.0267002	Manual Ct		Automatic			Manual	0.210003
89	MEP R17	tgf1b-syb	SYBR	23.5092	23.6097	0.142216	Manual Ct		Automatic			Manual	0.210003
90	MEP R17	tgf1b-syb	SYBR	23.7103	23.6097	0.142216	Manual Ct		Automatic			Manual	0.210003
7	MEP R19	tgf1b-syb	SYBR	23.5577	23.5277	0.0423572	Manual Ct		Automatic			Manual	0.210003
8	MEP R19	tgf1b-syb	SYBR	23.4978	23.5277	0.0423572	Manual Ct		Automatic			Manual	0.210003
19	MEP R40	tgf1b-syb	SYBR	23.9159	23.9103	0.00799104	Manual Ct		Automatic			Manual	0.210003
20	MEP R40	tgf1b-syb	SYBR	23.9046	23.9103	0.00799104	Manual Ct		Automatic			Manual	0.210003
1	MS R11	tgf1b-syb	SYBR	23.409	23.4565	0.0671207	Manual Ct		Automatic			Manual	0.210003
2	MS R11	tgf1b-syb	SYBR	23.5039	23.4565	0.0671207	Manual Ct		Automatic			Manual	0.210003
13	MS R16	tgf1b-syb	SYBR	23.4937	23.5044	0.0151648	Manual Ct		Automatic			Manual	0.210003
14	MS R16	tgf1b-syb	SYBR	23.5151	23.5044	0.0151648	Manual Ct		Automatic			Manual	0.210003
25	MS R25	tgf1b-syb	SYBR	23.1701	23.1949	0.0351687	Manual Ct		Automatic			Manual	0.210003
26	MS R25	tgf1b-syb	SYBR	23.2198	23.1949	0.0351687	Manual Ct		Automatic			Manual	0.210003
37	MS R30	tgf1b-syb	SYBR	23.1978	23.2885	0.128253	Manual Ct		Automatic			Manual	0.210003
38	MS R30	tgf1b-syb	SYBR	23.3792	23.2885	0.128253	Manual Ct		Automatic			Manual	0.210003
49	MS R31	tgf1b-syb	SYBR	23.1941	23.2229	0.0406619	Manual Ct		Automatic			Manual	0.210003
50	MS R31	tgf1b-syb	SYBR	23.2516	23.2229	0.0406619	Manual Ct		Automatic			Manual	0.210003
61	MS R43	tgf1b-syb	SYBR	23.3474	23.3445	0.004038	Manual Ct		Automatic			Manual	0.210003
62	MS R43	tgf1b-syb	SYBR	23.3417	23.3445	0.004038	Manual Ct		Automatic			Manual	0.210003
73	MS R45	tgf1b-syb	SYBR	23.2991	23.3356	0.051519	Manual Ct		Automatic			Manual	0.210003
74	MS R45	tgf1b-syb	SYBR	23.372	23.3356	0.051519	Manual Ct		Automatic			Manual	0.210003
63	MSP R 47	tgf1b-syb	SYBR	23.4821	23.5609	0.11145	Manual Ct		Automatic			Manual	0.210003
64	MSP R 47	tgf1b-syb	SYBR	23.6397	23.5609	0.11145	Manual Ct		Automatic			Manual	0.210003
85	MSP R14	tgf1b-syb	SYBR	23.5411	23.5235	0.0248322	Manual Ct		Automatic			Manual	0.210003
86	MSP R14	tgf1b-syb	SYBR	23.5059	23.5235	0.0248322	Manual Ct		Automatic			Manual	0.210003
3	MSP R26	tgf1b-syb	SYBR	23.5652	23.5943	0.0412068	Manual Ct		Automatic			Manual	0.210003
4	MSP R26	tgf1b-syb	SYBR	23.6235	23.5943	0.0412068	Manual Ct		Automatic			Manual	0.210003
15	MSP R27	tgf1b-syb	SYBR	23.4692	23.4322	0.0524496	Manual Ct		Automatic			Manual	0.210003
16	MSP R27	tgf1b-syb	SYBR	23.3951	23.4322	0.0524496	Manual Ct		Automatic			Manual	0.210003
27	MSP R29	tgf1b-syb	SYBR	23.4921	23.5239	0.0449494	Manual Ct		Automatic			Manual	0.210003
28	MSP R29	tgf1b-syb	SYBR	23.5557	23.5239	0.0449494	Manual Ct		Automatic			Manual	0.210003
	MSP R42	tgf1b-syb			23.5223
39	MSP R42	tgf1b-syb	SYBR	23.5223	23.5223		Manual Ct		Automatic			Manual	0.210003
51	MSP R44	tgf1b-syb	SYBR	23.3883	23.3175	0.100041	Manual Ct		Automatic			Manual	0.210003
52	MSP R44	tgf1b-syb	SYBR	23.2468	23.3175	0.100041	Manual Ct		Automatic			Manual	0.210003

## Sheet: Data TG 4
		TGF2b
Well	Sample Name	Detector Name	Reporter	Ct	Ct Mean	Ct StdDev	Ct Type	Template Name	Baseline Type	Baseline Start	Baseline Stop	Threshold Type	Threshold
75	ME R04	tgf2b-syb	SYBR	25.0079	25.0663	0.0826631	Manual Ct		Automatic			Manual	0.335375
76	ME R04	tgf2b-syb	SYBR	25.1248	25.0663	0.0826631	Manual Ct		Automatic			Manual	0.335375
87	ME R08	tgf2b-syb	SYBR	25.6688	25.6516	0.0243413	Manual Ct		Automatic			Manual	0.335375
88	ME R08	tgf2b-syb	SYBR	25.6344	25.6516	0.0243413	Manual Ct		Automatic			Manual	0.335375
5	ME R21	tgf2b-syb	SYBR	25.1305	25.1872	0.0802031	Manual Ct		Automatic			Manual	0.335375
6	ME R21	tgf2b-syb	SYBR	25.2439	25.1872	0.0802031	Manual Ct		Automatic			Manual	0.335375
17	ME R22	tgf2b-syb	SYBR	25.7772	25.7482	0.0410328	Manual Ct		Automatic			Manual	0.335375
18	ME R22	tgf2b-syb	SYBR	25.7192	25.7482	0.0410328	Manual Ct		Automatic			Manual	0.335375
29	ME R23	tgf2b-syb	SYBR	25.9189	25.9133	0.00796002	Manual Ct		Automatic			Manual	0.335375
30	ME R23	tgf2b-syb	SYBR	25.9077	25.9133	0.00796002	Manual Ct		Automatic			Manual	0.335375
41	ME R35	tgf2b-syb	SYBR	25.9844	25.9793	0.00719666	Manual Ct		Automatic			Manual	0.335375
42	ME R35	tgf2b-syb	SYBR	25.9742	25.9793	0.00719666	Manual Ct		Automatic			Manual	0.335375
53	ME R38	tgf2b-syb	SYBR	25.6151	25.6329	0.0251411	Manual Ct		Automatic			Manual	0.335375
54	ME R38	tgf2b-syb	SYBR	25.6507	25.6329	0.0251411	Manual Ct		Automatic			Manual	0.335375
65	MEP R03	tgf2b-syb	SYBR	25.6305	25.6953	0.0916117	Manual Ct		Automatic			Manual	0.335375
66	MEP R03	tgf2b-syb	SYBR	25.76	25.6953	0.0916117	Manual Ct		Automatic			Manual	0.335375
77	MEP R07	tgf2b-syb	SYBR	26.2579	26.24	0.0253083	Manual Ct		Automatic			Manual	0.335375
78	MEP R07	tgf2b-syb	SYBR	26.2221	26.24	0.0253083	Manual Ct		Automatic			Manual	0.335375
89	MEP R17	tgf2b-syb	SYBR	25.7724	25.8492	0.10853	Manual Ct		Automatic			Manual	0.335375
90	MEP R17	tgf2b-syb	SYBR	25.9259	25.8492	0.10853	Manual Ct		Automatic			Manual	0.335375
7	MEP R19	tgf2b-syb	SYBR	25.9731	26.0832	0.155715	Manual Ct		Automatic			Manual	0.335375
8	MEP R19	tgf2b-syb	SYBR	26.1933	26.0832	0.155715	Manual Ct		Automatic			Manual	0.335375
19	MEP R40	tgf2b-syb	SYBR	25.9925	25.9666	0.0365511	Manual Ct		Automatic			Manual	0.335375
20	MEP R40	tgf2b-syb	SYBR	25.9408	25.9666	0.0365511	Manual Ct		Automatic			Manual	0.335375
1	MS R11	tgf2b-syb	SYBR	26.0072	26.0009	0.00886635	Manual Ct		Automatic			Manual	0.335375
2	MS R11	tgf2b-syb	SYBR	25.9946	26.0009	0.00886635	Manual Ct		Automatic			Manual	0.335375
13	MS R16	tgf2b-syb	SYBR	26.3156	26.2398	0.10715	Manual Ct		Automatic			Manual	0.335375
14	MS R16	tgf2b-syb	SYBR	26.1641	26.2398	0.10715	Manual Ct		Automatic			Manual	0.335375
25	MS R25	tgf2b-syb	SYBR	25.2878	25.3897	0.144049	Manual Ct		Automatic			Manual	0.335375
26	MS R25	tgf2b-syb	SYBR	25.4915	25.3897	0.144049	Manual Ct		Automatic			Manual	0.335375
37	MS R30	tgf2b-syb	SYBR	24.9428	25.1035	0.227302	Manual Ct		Automatic			Manual	0.335375
38	MS R30	tgf2b-syb	SYBR	25.2642	25.1035	0.227302	Manual Ct		Automatic			Manual	0.335375
49	MS R31	tgf2b-syb	SYBR	25.5051	25.5305	0.0358228	Manual Ct		Automatic			Manual	0.335375
50	MS R31	tgf2b-syb	SYBR	25.5558	25.5305	0.0358228	Manual Ct		Automatic			Manual	0.335375
61	MS R43	tgf2b-syb	SYBR	25.736	25.7584	0.0315501	Manual Ct		Automatic			Manual	0.335375
62	MS R43	tgf2b-syb	SYBR	25.7807	25.7584	0.0315501	Manual Ct		Automatic			Manual	0.335375
73	MS R45	tgf2b-syb	SYBR	26.0353	26.1094	0.104848	Manual Ct		Automatic			Manual	0.335375
74	MS R45	tgf2b-syb	SYBR	26.1835	26.1094	0.104848	Manual Ct		Automatic			Manual	0.335375
63	MSP R 47	tgf2b-syb	SYBR	26.0485	26.0545	0.00851703	Manual Ct		Automatic			Manual	0.335375
64	MSP R 47	tgf2b-syb	SYBR	26.0605	26.0545	0.00851703	Manual Ct		Automatic			Manual	0.335375
85	MSP R14	tgf2b-syb	SYBR	25.7634	25.7454	0.0255471	Manual Ct		Automatic			Manual	0.335375
86	MSP R14	tgf2b-syb	SYBR	25.7273	25.7454	0.0255471	Manual Ct		Automatic			Manual	0.335375
3	MSP R26	tgf2b-syb	SYBR	26.0291	26.0583	0.0413228	Manual Ct		Automatic			Manual	0.335375
4	MSP R26	tgf2b-syb	SYBR	26.0875	26.0583	0.0413228	Manual Ct		Automatic			Manual	0.335375
15	MSP R27	tgf2b-syb	SYBR	26.0342	25.9816	0.0743646	Manual Ct		Automatic			Manual	0.335375
16	MSP R27	tgf2b-syb	SYBR	25.929	25.9816	0.0743646	Manual Ct		Automatic			Manual	0.335375
27	MSP R29	tgf2b-syb	SYBR	26.2174	26.2585	0.0580709	Manual Ct		Automatic			Manual	0.335375
28	MSP R29	tgf2b-syb	SYBR	26.2995	26.2585	0.0580709	Manual Ct		Automatic			Manual	0.335375
39	MSP R42	tgf2b-syb	SYBR	25.3574	25.334	0.0332036	Manual Ct		Automatic			Manual	0.335375
40	MSP R42	tgf2b-syb	SYBR	25.3105	25.334	0.0332036	Manual Ct		Automatic			Manual	0.335375
51	MSP R44	tgf2b-syb	SYBR	26.4236	26.3129	0.156579	Manual Ct		Automatic			Manual	0.335375
52	MSP R44	tgf2b-syb	SYBR	26.2022	26.3129	0.156579	Manual Ct		Automatic			Manual	0.335375

## Sheet: Data TG 5
		TGF3b
Well	Sample Name	Detector Name	Reporter	Ct	Ct Mean	Ct StdDev	Ct Type	Template Name	Baseline Type	Baseline Start	Baseline Stop	Threshold Type	Threshold
75	ME R04	TGFb3-syb	SYBR	27.8757	27.9137	0.0536877	Manual Ct		Automatic			Manual	0.277028
76	ME R04	TGFb3-syb	SYBR	27.9517	27.9137	0.0536877	Manual Ct		Automatic			Manual	0.277028
87	ME R08	TGFb3-syb	SYBR	27.408	27.4787	0.0999602	Manual Ct		Automatic			Manual	0.277028
88	ME R08	TGFb3-syb	SYBR	27.5494	27.4787	0.0999602	Manual Ct		Automatic			Manual	0.277028
5	ME R21	TGFb3-syb	SYBR	27.5498	27.4883	0.0868387	Manual Ct		Automatic			Manual	0.277028
6	ME R21	TGFb3-syb	SYBR	27.4269	27.4883	0.0868387	Manual Ct		Automatic			Manual	0.277028
17	ME R22	TGFb3-syb	SYBR	27.4229	27.432	0.0128491	Manual Ct		Automatic			Manual	0.277028
18	ME R22	TGFb3-syb	SYBR	27.4411	27.432	0.0128491	Manual Ct		Automatic			Manual	0.277028
29	ME R23	TGFb3-syb	SYBR	27.6497	27.5331	0.164815	Manual Ct		Automatic			Manual	0.277028
30	ME R23	TGFb3-syb	SYBR	27.4166	27.5331	0.164815	Manual Ct		Automatic			Manual	0.277028
41	ME R35	TGFb3-syb	SYBR	27.1178	27.1505	0.0462091	Manual Ct		Automatic			Manual	0.277028
42	ME R35	TGFb3-syb	SYBR	27.1831	27.1505	0.0462091	Manual Ct		Automatic			Manual	0.277028
53	ME R38	TGFb3-syb	SYBR	27.4188	27.4183	0.000712113	Manual Ct		Automatic			Manual	0.277028
54	ME R38	TGFb3-syb	SYBR	27.4178	27.4183	0.000712113	Manual Ct		Automatic			Manual	0.277028
65	MEP R03	TGFb3-syb	SYBR	27.0165	27.0055	0.0155519	Manual Ct		Automatic			Manual	0.277028
66	MEP R03	TGFb3-syb	SYBR	26.9945	27.0055	0.0155519	Manual Ct		Automatic			Manual	0.277028
77	MEP R07	TGFb3-syb	SYBR	27.9205	27.8851	0.0500597	Manual Ct		Automatic			Manual	0.277028
78	MEP R07	TGFb3-syb	SYBR	27.8497	27.8851	0.0500597	Manual Ct		Automatic			Manual	0.277028
89	MEP R17	TGFb3-syb	SYBR	27.6116	27.6367	0.0356164	Manual Ct		Automatic			Manual	0.277028
90	MEP R17	TGFb3-syb	SYBR	27.6619	27.6367	0.0356164	Manual Ct		Automatic			Manual	0.277028
7	MEP R19	TGFb3-syb	SYBR	27.9345	28.0329	0.139166	Manual Ct		Automatic			Manual	0.277028
8	MEP R19	TGFb3-syb	SYBR	28.1313	28.0329	0.139166	Manual Ct		Automatic			Manual	0.277028
19	MEP R40	TGFb3-syb	SYBR	27.9497	27.9642	0.0204692	Manual Ct		Automatic			Manual	0.277028
20	MEP R40	TGFb3-syb	SYBR	27.9787	27.9642	0.0204692	Manual Ct		Automatic			Manual	0.277028
1	MS R11	TGFb3-syb	SYBR	27.3873	27.3676	0.0278547	Manual Ct		Automatic			Manual	0.277028
2	MS R11	TGFb3-syb	SYBR	27.3479	27.3676	0.0278547	Manual Ct		Automatic			Manual	0.277028
13	MS R16	TGFb3-syb	SYBR	27.3591	27.3564	0.00384649	Manual Ct		Automatic			Manual	0.277028
14	MS R16	TGFb3-syb	SYBR	27.3536	27.3564	0.00384649	Manual Ct		Automatic			Manual	0.277028
25	MS R25	TGFb3-syb	SYBR	27.0124	27.0481	0.0505465	Manual Ct		Automatic			Manual	0.277028
26	MS R25	TGFb3-syb	SYBR	27.0839	27.0481	0.0505465	Manual Ct		Automatic			Manual	0.277028
37	MS R30	TGFb3-syb	SYBR	27.2253	27.2036	0.0306802	Manual Ct		Automatic			Manual	0.277028
38	MS R30	TGFb3-syb	SYBR	27.1819	27.2036	0.0306802	Manual Ct		Automatic			Manual	0.277028
49	MS R31	TGFb3-syb	SYBR	27.053	26.9962	0.0802975	Manual Ct		Automatic			Manual	0.277028
50	MS R31	TGFb3-syb	SYBR	26.9394	26.9962	0.0802975	Manual Ct		Automatic			Manual	0.277028
61	MS R43	TGFb3-syb	SYBR	27.458	27.4195	0.0544456	Manual Ct		Automatic			Manual	0.277028
62	MS R43	TGFb3-syb	SYBR	27.381	27.4195	0.0544456	Manual Ct		Automatic			Manual	0.277028
73	MS R45	TGFb3-syb	SYBR	27.5322	27.5998	0.0956066	Manual Ct		Automatic			Manual	0.277028
74	MS R45	TGFb3-syb	SYBR	27.6674	27.5998	0.0956066	Manual Ct		Automatic			Manual	0.277028
63	MSP R 47	TGFb3-syb	SYBR	27.569	27.5919	0.0323809	Manual Ct		Automatic			Manual	0.277028
64	MSP R 47	TGFb3-syb	SYBR	27.6148	27.5919	0.0323809	Manual Ct		Automatic			Manual	0.277028
85	MSP R14	TGFb3-syb	SYBR	27.8714	27.8898	0.0260555	Manual Ct		Automatic			Manual	0.277028
86	MSP R14	TGFb3-syb	SYBR	27.9082	27.8898	0.0260555	Manual Ct		Automatic			Manual	0.277028
3	MSP R26	TGFb3-syb	SYBR	27.587	27.5551	0.0450843	Manual Ct		Automatic			Manual	0.277028
4	MSP R26	TGFb3-syb	SYBR	27.5233	27.5551	0.0450843	Manual Ct		Automatic			Manual	0.277028
15	MSP R27	TGFb3-syb	SYBR	27.4927	27.5054	0.0180227	Manual Ct		Automatic			Manual	0.277028
16	MSP R27	TGFb3-syb	SYBR	27.5181	27.5054	0.0180227	Manual Ct		Automatic			Manual	0.277028
27	MSP R29	TGFb3-syb	SYBR	27.7377	27.7116	0.0369193	Manual Ct		Automatic			Manual	0.277028
28	MSP R29	TGFb3-syb	SYBR	27.6855	27.7116	0.0369193	Manual Ct		Automatic			Manual	0.277028
39	MSP R42	TGFb3-syb	SYBR	26.9388	26.982	0.0609949	Manual Ct		Automatic			Manual	0.277028
40	MSP R42	TGFb3-syb	SYBR	27.0251	26.982	0.0609949	Manual Ct		Automatic			Manual	0.277028
51	MSP R44	TGFb3-syb	SYBR	27.3757	27.3508	0.0351269	Manual Ct		Automatic			Manual	0.277028
52	MSP R44	TGFb3-syb	SYBR	27.326	27.3508	0.0351269	Manual Ct		Automatic			Manual	0.277028

## Sheet: Data TG 6
		Panx1
Well	Sample Name	Detector Name	Reporter	Ct	Ct Mean	Ct StdDev	Ct Type	Template Name	Baseline Type	Baseline Start	Baseline Stop	Threshold Type	Threshold
75	ME R04	pannexin1	SYBR	28.9576	29.0418	0.119205	Manual Ct		Automatic			Manual	0.270443
76	ME R04	pannexin1	SYBR	29.1261	29.0418	0.119205	Manual Ct		Automatic			Manual	0.270443
87	ME R08	pannexin1	SYBR	28.9417	29.0685	0.179368	Manual Ct		Automatic			Manual	0.270443
88	ME R08	pannexin1	SYBR	29.1954	29.0685	0.179368	Manual Ct		Automatic			Manual	0.270443
5	ME R21	pannexin1	SYBR	28.6476	28.6883	0.0576488	Manual Ct		Automatic			Manual	0.270443
6	ME R21	pannexin1	SYBR	28.7291	28.6883	0.0576488	Manual Ct		Automatic			Manual	0.270443
17	ME R22	pannexin1	SYBR	29.1616	29.0753	0.122106	Manual Ct		Automatic			Manual	0.270443
18	ME R22	pannexin1	SYBR	28.989	29.0753	0.122106	Manual Ct		Automatic			Manual	0.270443
29	ME R23	pannexin1	SYBR	29.0381	29.0049	0.0470359	Manual Ct		Automatic			Manual	0.270443
30	ME R23	pannexin1	SYBR	28.9716	29.0049	0.0470359	Manual Ct		Automatic			Manual	0.270443
41	ME R35	pannexin1	SYBR	28.1159	28.1211	0.00731939	Manual Ct		Automatic			Manual	0.270443
42	ME R35	pannexin1	SYBR	28.1262	28.1211	0.00731939	Manual Ct		Automatic			Manual	0.270443
53	ME R38	pannexin1	SYBR	28.7198	28.7207	0.00122327	Manual Ct		Automatic			Manual	0.270443
54	ME R38	pannexin1	SYBR	28.7216	28.7207	0.00122327	Manual Ct		Automatic			Manual	0.270443
65	MEP R03	pannexin1	SYBR	28.255	28.221	0.0482025	Manual Ct		Automatic			Manual	0.270443
66	MEP R03	pannexin1	SYBR	28.1869	28.221	0.0482025	Manual Ct		Automatic			Manual	0.270443
77	MEP R07	pannexin1	SYBR	28.8993	28.9246	0.0357823	Manual Ct		Automatic			Manual	0.270443
78	MEP R07	pannexin1	SYBR	28.9499	28.9246	0.0357823	Manual Ct		Automatic			Manual	0.270443
89	MEP R17	pannexin1	SYBR	29.128	29.1223	0.00799374	Manual Ct		Automatic			Manual	0.270443
90	MEP R17	pannexin1	SYBR	29.1167	29.1223	0.00799374	Manual Ct		Automatic			Manual	0.270443
7	MEP R19	pannexin1	SYBR	29.1904	29.2663	0.107421	Manual Ct		Automatic			Manual	0.270443
8	MEP R19	pannexin1	SYBR	29.3423	29.2663	0.107421	Manual Ct		Automatic			Manual	0.270443
19	MEP R40	pannexin1	SYBR	29.5173	29.4201	0.137494	Manual Ct		Automatic			Manual	0.270443
20	MEP R40	pannexin1	SYBR	29.3229	29.4201	0.137494	Manual Ct		Automatic			Manual	0.270443
1	MS R11	pannexin1	SYBR	29.0637	28.9904	0.103637	Manual Ct		Automatic			Manual	0.270443
2	MS R11	pannexin1	SYBR	28.9172	28.9904	0.103637	Manual Ct		Automatic			Manual	0.270443
13	MS R16	pannexin1	SYBR	28.4607	28.6097	0.210811	Manual Ct		Automatic			Manual	0.270443
14	MS R16	pannexin1	SYBR	28.7588	28.6097	0.210811	Manual Ct		Automatic			Manual	0.270443
25	MS R25	pannexin1	SYBR	28.2391	28.2603	0.0300679	Manual Ct		Automatic			Manual	0.270443
26	MS R25	pannexin1	SYBR	28.2816	28.2603	0.0300679	Manual Ct		Automatic			Manual	0.270443
37	MS R30	pannexin1	SYBR	28.4339	28.6875	0.358664	Manual Ct		Automatic			Manual	0.270443
38	MS R30	pannexin1	SYBR	28.9411	28.6875	0.358664	Manual Ct		Automatic			Manual	0.270443
49	MS R31	pannexin1	SYBR	28.5957	28.5928	0.00402856	Manual Ct		Automatic			Manual	0.270443
50	MS R31	pannexin1	SYBR	28.59	28.5928	0.00402856	Manual Ct		Automatic			Manual	0.270443
61	MS R43	pannexin1	SYBR	28.4848	28.485	0.000339872	Manual Ct		Automatic			Manual	0.270443
62	MS R43	pannexin1	SYBR	28.4853	28.485	0.000339872	Manual Ct		Automatic			Manual	0.270443
73	MS R45	pannexin1	SYBR	28.6894	28.7488	0.0840307	Manual Ct		Automatic			Manual	0.270443
74	MS R45	pannexin1	SYBR	28.8082	28.7488	0.0840307	Manual Ct		Automatic			Manual	0.270443
63	MSP R 47	pannexin1	SYBR	28.9778	28.997	0.0271547	Manual Ct		Automatic			Manual	0.270443
64	MSP R 47	pannexin1	SYBR	29.0162	28.997	0.0271547	Manual Ct		Automatic			Manual	0.270443
85	MSP R14	pannexin1	SYBR	28.9023	28.8039	0.139205	Manual Ct		Automatic			Manual	0.270443
86	MSP R14	pannexin1	SYBR	28.7055	28.8039	0.139205	Manual Ct		Automatic			Manual	0.270443
3	MSP R26	pannexin1	SYBR	28.9691	28.9854	0.0230978	Manual Ct		Automatic			Manual	0.270443
4	MSP R26	pannexin1	SYBR	29.0018	28.9854	0.0230978	Manual Ct		Automatic			Manual	0.270443
15	MSP R27	pannexin1	SYBR	28.8409	28.787	0.0762163	Manual Ct		Automatic			Manual	0.270443
16	MSP R27	pannexin1	SYBR	28.7331	28.787	0.0762163	Manual Ct		Automatic			Manual	0.270443
27	MSP R29	pannexin1	SYBR	29.0001	28.9928	0.0103283	Manual Ct		Automatic			Manual	0.270443
28	MSP R29	pannexin1	SYBR	28.9855	28.9928	0.0103283	Manual Ct		Automatic			Manual	0.270443
39	MSP R42	pannexin1	SYBR	28.0398	28.139	0.14029	Manual Ct		Automatic			Manual	0.270443
40	MSP R42	pannexin1	SYBR	28.2382	28.139	0.14029	Manual Ct		Automatic			Manual	0.270443
51	MSP R44	pannexin1	SYBR	28.5885	28.5471	0.0584958	Manual Ct		Automatic			Manual	0.270443
52	MSP R44	pannexin1	SYBR	28.5058	28.5471	0.0584958	Manual Ct		Automatic			Manual	0.270443

## Sheet: Data TG 7
		SOD1
Well	Sample Name	Detector Name	Reporter	Ct	Ct Mean	Ct StdDev	Ct Type	Template Name	Baseline Type	Baseline Start	Baseline Stop	Threshold Type	Threshold
75	ME R04	sod1-syb	SYBR	18.9817	18.9036	0.110473	Manual Ct		Automatic			Manual	0.194434
76	ME R04	sod1-syb	SYBR	18.8255	18.9036	0.110473	Manual Ct		Automatic			Manual	0.194434
87	ME R08	sod1-syb	SYBR	18.7008	18.6975	0.00458693	Manual Ct		Automatic			Manual	0.194434
88	ME R08	sod1-syb	SYBR	18.6943	18.6975	0.00458693	Manual Ct		Automatic			Manual	0.194434
5	ME R21	sod1-syb	SYBR	18.8371	18.8542	0.0242213	Manual Ct		Automatic			Manual	0.194434
6	ME R21	sod1-syb	SYBR	18.8714	18.8542	0.0242213	Manual Ct		Automatic			Manual	0.194434
17	ME R22	sod1-syb	SYBR	19.1092	19.133	0.033615	Manual Ct		Automatic			Manual	0.194434
18	ME R22	sod1-syb	SYBR	19.1567	19.133	0.033615	Manual Ct		Automatic			Manual	0.194434
29	ME R23	sod1-syb	SYBR	18.7273	18.7375	0.0145134	Manual Ct		Automatic			Manual	0.194434
30	ME R23	sod1-syb	SYBR	18.7478	18.7375	0.0145134	Manual Ct		Automatic			Manual	0.194434
41	ME R35	sod1-syb	SYBR	18.9044	18.9866	0.116111	Manual Ct		Automatic			Manual	0.194434
42	ME R35	sod1-syb	SYBR	19.0687	18.9866	0.116111	Manual Ct		Automatic			Manual	0.194434
53	ME R38	sod1-syb	SYBR	18.9557	18.9304	0.035897	Manual Ct		Automatic			Manual	0.194434
54	ME R38	sod1-syb	SYBR	18.905	18.9304	0.035897	Manual Ct		Automatic			Manual	0.194434
65	MEP R03	sod1-syb	SYBR	18.5357	18.5671	0.0443668	Manual Ct		Automatic			Manual	0.194434
66	MEP R03	sod1-syb	SYBR	18.5984	18.5671	0.0443668	Manual Ct		Automatic			Manual	0.194434
77	MEP R07	sod1-syb	SYBR	18.7411	18.7674	0.0372443	Manual Ct		Automatic			Manual	0.194434
78	MEP R07	sod1-syb	SYBR	18.7938	18.7674	0.0372443	Manual Ct		Automatic			Manual	0.194434
89	MEP R17	sod1-syb	SYBR	18.9111	18.9368	0.0363124	Manual Ct		Automatic			Manual	0.194434
90	MEP R17	sod1-syb	SYBR	18.9624	18.9368	0.0363124	Manual Ct		Automatic			Manual	0.194434
7	MEP R19	sod1-syb	SYBR	19.1554	19.1899	0.0487258	Manual Ct		Automatic			Manual	0.194434
8	MEP R19	sod1-syb	SYBR	19.2243	19.1899	0.0487258	Manual Ct		Automatic			Manual	0.194434
19	MEP R40	sod1-syb	SYBR	19.6314	19.7072	0.107139	Manual Ct		Automatic			Manual	0.194434
20	MEP R40	sod1-syb	SYBR	19.7829	19.7072	0.107139	Manual Ct		Automatic			Manual	0.194434
1	MS R11	sod1-syb	SYBR	19.1091	19.1697	0.0857543	Manual Ct		Automatic			Manual	0.194434
2	MS R11	sod1-syb	SYBR	19.2304	19.1697	0.0857543	Manual Ct		Automatic			Manual	0.194434
13	MS R16	sod1-syb	SYBR	18.9198	18.9707	0.071945	Manual Ct		Automatic			Manual	0.194434
14	MS R16	sod1-syb	SYBR	19.0216	18.9707	0.071945	Manual Ct		Automatic			Manual	0.194434
25	MS R25	sod1-syb	SYBR	19.0334	19.0012	0.0454808	Manual Ct		Automatic			Manual	0.194434
26	MS R25	sod1-syb	SYBR	18.969	19.0012	0.0454808	Manual Ct		Automatic			Manual	0.194434
37	MS R30	sod1-syb	SYBR	19.1382	19.1441	0.00836598	Manual Ct		Automatic			Manual	0.194434
38	MS R30	sod1-syb	SYBR	19.1501	19.1441	0.00836598	Manual Ct		Automatic			Manual	0.194434
49	MS R31	sod1-syb	SYBR	19.0756	19.1153	0.0561652	Manual Ct		Automatic			Manual	0.194434
50	MS R31	sod1-syb	SYBR	19.155	19.1153	0.0561652	Manual Ct		Automatic			Manual	0.194434
61	MS R43	sod1-syb	SYBR	19.2228	19.3663	0.203012	Manual Ct		Automatic			Manual	0.194434
62	MS R43	sod1-syb	SYBR	19.5099	19.3663	0.203012	Manual Ct		Automatic			Manual	0.194434
73	MS R45	sod1-syb	SYBR	18.8999	18.927	0.0383516	Manual Ct		Automatic			Manual	0.194434
74	MS R45	sod1-syb	SYBR	18.9542	18.927	0.0383516	Manual Ct		Automatic			Manual	0.194434
63	MSP R 47	sod1-syb	SYBR	19.3001	19.2734	0.0377959	Manual Ct		Automatic			Manual	0.194434
64	MSP R 47	sod1-syb	SYBR	19.2467	19.2734	0.0377959	Manual Ct		Automatic			Manual	0.194434
85	MSP R14	sod1-syb	SYBR	19.0094	18.9622	0.0667174	Manual Ct		Automatic			Manual	0.194434
86	MSP R14	sod1-syb	SYBR	18.915	18.9622	0.0667174	Manual Ct		Automatic			Manual	0.194434
3	MSP R26	sod1-syb	SYBR	18.9643	18.9854	0.029813	Manual Ct		Automatic			Manual	0.194434
4	MSP R26	sod1-syb	SYBR	19.0064	18.9854	0.029813	Manual Ct		Automatic			Manual	0.194434
15	MSP R27	sod1-syb	SYBR	18.8419	18.7986	0.0612471	Manual Ct		Automatic			Manual	0.194434
16	MSP R27	sod1-syb	SYBR	18.7553	18.7986	0.0612471	Manual Ct		Automatic			Manual	0.194434
	MSP R29	sod1-syb			18.9107
28	MSP R29	sod1-syb	SYBR	18.9107	18.9107		Manual Ct		Automatic			Manual	0.194434
39	MSP R42	sod1-syb	SYBR	19.4814	19.3949	0.122349	Manual Ct		Automatic			Manual	0.194434
40	MSP R42	sod1-syb	SYBR	19.3083	19.3949	0.122349	Manual Ct		Automatic			Manual	0.194434
51	MSP R44	sod1-syb	SYBR	19.1771	19.2013	0.0342327	Manual Ct		Automatic			Manual	0.194434
52	MSP R44	sod1-syb	SYBR	19.2255	19.2013	0.0342327	Manual Ct		Automatic			Manual	0.194434

## Sheet: Data TG 8
		TNF
Well	Sample Name	Detector Name	Reporter	Ct	Ct Mean	Ct StdDev	Ct Type	Template Name	Baseline Type	Baseline Start	Baseline Stop	Threshold Type	Threshold
75	ME R04	tnfsybr	SYBR	29.5374	29.6474	0.155508	Manual Ct		Automatic			Manual	0.193878
76	ME R04	tnfsybr	SYBR	29.7573	29.6474	0.155508	Manual Ct		Automatic			Manual	0.193878
87	ME R08	tnfsybr	SYBR	30.0043	30.0567	0.0741029	Manual Ct		Automatic			Manual	0.193878
88	ME R08	tnfsybr	SYBR	30.1091	30.0567	0.0741029	Manual Ct		Automatic			Manual	0.193878
5	ME R21	tnfsybr	SYBR	29.5718	29.6318	0.0848318	Manual Ct		Automatic			Manual	0.193878
6	ME R21	tnfsybr	SYBR	29.6918	29.6318	0.0848318	Manual Ct		Automatic			Manual	0.193878
17	ME R22	tnfsybr	SYBR	29.6603	29.7575	0.137435	Manual Ct		Automatic			Manual	0.193878
18	ME R22	tnfsybr	SYBR	29.8547	29.7575	0.137435	Manual Ct		Automatic			Manual	0.193878
29	ME R23	tnfsybr	SYBR	30.1607	30.1324	0.0400024	Manual Ct		Automatic			Manual	0.193878
30	ME R23	tnfsybr	SYBR	30.1042	30.1324	0.0400024	Manual Ct		Automatic			Manual	0.193878
41	ME R35	tnfsybr	SYBR	30.9948	31.1738	0.25314	Manual Ct		Automatic			Manual	0.193878
42	ME R35	tnfsybr	SYBR	31.3528	31.1738	0.25314	Manual Ct		Automatic			Manual	0.193878
53	ME R38	tnfsybr	SYBR	31.1734	31.1992	0.0364351	Manual Ct		Automatic			Manual	0.193878
54	ME R38	tnfsybr	SYBR	31.2249	31.1992	0.0364351	Manual Ct		Automatic			Manual	0.193878
65	MEP R03	tnfsybr	SYBR	30.0844	30.0182	0.0937386	Manual Ct		Automatic			Manual	0.193878
66	MEP R03	tnfsybr	SYBR	29.9519	30.0182	0.0937386	Manual Ct		Automatic			Manual	0.193878
77	MEP R07	tnfsybr	SYBR	30.1931	30.5188	0.4606	Manual Ct		Automatic			Manual	0.193878
78	MEP R07	tnfsybr	SYBR	30.8445	30.5188	0.4606	Manual Ct		Automatic			Manual	0.193878
89	MEP R17	tnfsybr	SYBR	29.86	29.8764	0.023199	Manual Ct		Automatic			Manual	0.193878
90	MEP R17	tnfsybr	SYBR	29.8928	29.8764	0.023199	Manual Ct		Automatic			Manual	0.193878
7	MEP R19	tnfsybr	SYBR	30.6119	30.6672	0.0782138	Manual Ct		Automatic			Manual	0.193878
8	MEP R19	tnfsybr	SYBR	30.7225	30.6672	0.0782138	Manual Ct		Automatic			Manual	0.193878
19	MEP R40	tnfsybr	SYBR	30.6096	30.734	0.175901	Manual Ct		Automatic			Manual	0.193878
20	MEP R40	tnfsybr	SYBR	30.8584	30.734	0.175901	Manual Ct		Automatic			Manual	0.193878
1	MS R11	tnfsybr	SYBR	29.9754	30.0432	0.095879	Manual Ct		Automatic			Manual	0.193878
2	MS R11	tnfsybr	SYBR	30.111	30.0432	0.095879	Manual Ct		Automatic			Manual	0.193878
13	MS R16	tnfsybr	SYBR	30.4644	30.4327	0.0448213	Manual Ct		Automatic			Manual	0.193878
14	MS R16	tnfsybr	SYBR	30.401	30.4327	0.0448213	Manual Ct		Automatic			Manual	0.193878
25	MS R25	tnfsybr	SYBR	29.6939	29.8059	0.158374	Manual Ct		Automatic			Manual	0.193878
26	MS R25	tnfsybr	SYBR	29.9179	29.8059	0.158374	Manual Ct		Automatic			Manual	0.193878
37	MS R30	tnfsybr	SYBR	29.5082	29.5857	0.109535	Manual Ct		Automatic			Manual	0.193878
38	MS R30	tnfsybr	SYBR	29.6631	29.5857	0.109535	Manual Ct		Automatic			Manual	0.193878
49	MS R31	tnfsybr	SYBR	29.3968	29.4728	0.107456	Manual Ct		Automatic			Manual	0.193878
50	MS R31	tnfsybr	SYBR	29.5488	29.4728	0.107456	Manual Ct		Automatic			Manual	0.193878
61	MS R43	tnfsybr	SYBR	30.6904	30.464	0.32025	Manual Ct		Automatic			Manual	0.193878
62	MS R43	tnfsybr	SYBR	30.2375	30.464	0.32025	Manual Ct		Automatic			Manual	0.193878
73	MS R45	tnfsybr	SYBR	30.3102	30.305	0.0072587	Manual Ct		Automatic			Manual	0.193878
74	MS R45	tnfsybr	SYBR	30.2999	30.305	0.0072587	Manual Ct		Automatic			Manual	0.193878
63	MSP R 47	tnfsybr	SYBR	30.4491	30.3387	0.156216	Manual Ct		Automatic			Manual	0.193878
64	MSP R 47	tnfsybr	SYBR	30.2282	30.3387	0.156216	Manual Ct		Automatic			Manual	0.193878
85	MSP R14	tnfsybr	SYBR	29.1694	29.2545	0.120367	Manual Ct		Automatic			Manual	0.193878
86	MSP R14	tnfsybr	SYBR	29.3396	29.2545	0.120367	Manual Ct		Automatic			Manual	0.193878
3	MSP R26	tnfsybr	SYBR	29.7433	29.7497	0.00905517	Manual Ct		Automatic			Manual	0.193878
4	MSP R26	tnfsybr	SYBR	29.7561	29.7497	0.00905517	Manual Ct		Automatic			Manual	0.193878
15	MSP R27	tnfsybr	SYBR	30.1689	30.2076	0.0547666	Manual Ct		Automatic			Manual	0.193878
16	MSP R27	tnfsybr	SYBR	30.2463	30.2076	0.0547666	Manual Ct		Automatic			Manual	0.193878
27	MSP R29	tnfsybr	SYBR	29.9402	29.9572	0.0240149	Manual Ct		Automatic			Manual	0.193878
28	MSP R29	tnfsybr	SYBR	29.9742	29.9572	0.0240149	Manual Ct		Automatic			Manual	0.193878
39	MSP R42	tnfsybr	SYBR	29.8362	29.6254	0.298014	Manual Ct		Automatic			Manual	0.193878
40	MSP R42	tnfsybr	SYBR	29.4147	29.6254	0.298014	Manual Ct		Automatic			Manual	0.193878
51	MSP R44	tnfsybr	SYBR	30.0224	29.9794	0.0607589	Manual Ct		Automatic			Manual	0.193878
52	MSP R44	tnfsybr	SYBR	29.9365	29.9794	0.0607589	Manual Ct		Automatic			Manual	0.193878

## Sheet: Collected data (Ct mean)
Sample name	Refgenes	Timp1	Cth	TGF1b	TGF2b	TGF3b	Panx1	SOD1	TNF	0
ME R04	18.8525	27.0708	29.61	23.4741	25.0663	27.9137	29.0418	18.9036	29.6474	0
ME R08	18.9019	27.2002	29.8365	23.5243	25.6516	27.4787	29.0685	18.6975	30.0567	0
ME R21	19.1261	27.2978	28.938	23.479	25.1872	27.4883	28.6883	18.8542	29.6318	0
ME R22	19.0261	27.3777	28.7212	23.685	25.7482	27.432	29.0753	19.133	29.7575	0
ME R23	18.7735	27.3483	29.7724	23.2714	25.9133	27.5331	29.0049	18.7375	30.1324	0
ME R35	18.6584	26.7052	27.9246	23.063	25.9793	27.1505	28.1211	18.9866	31.1738	0
ME R38	18.8304	27.1205	28.2095	23.2628	25.6329	27.4183	28.7207	18.9304	31.1992	0
MEP R03	18.5525	26.6871	28.8497	22.9391	25.6953	27.0055	28.221	18.5671	30.0182	0
MEP R07	18.7899	27.5083	30.2135	23.2918	26.24	27.8851	28.9246	18.7674	30.5188	0
MEP R17	18.8025	27.6948	28.6795	23.6097	25.8492	27.6367	29.1223	18.9368	29.8764	0
MEP R19	19.1383	28.1295	29.928	23.5277	26.0832	28.0329	29.2663	19.1899	30.6672	0
MEP R40	18.982	27.3624	28.9129	23.9103	25.9666	27.9642	29.4201	19.7072	30.734	0
MS R11	19.0793	27.1897	29.1556	23.4565	26.0009	27.3676	28.9904	19.1697	30.0432	0
MS R16	19.0234	27.231	29.8017	23.5044	26.2398	27.3564	28.6097	18.9707	30.4327	0
MS R25	18.8838	27.0427	27.9655	23.1949	25.3897	27.0481	28.2603	19.0012	29.8059	0
MS R30	18.8264	27.0904	29.4726	23.2885	25.1035	27.2036	28.6875	19.1441	29.5857	0
MS R31	18.9562	26.8888	28.008	23.2229	25.5305	26.9962	28.5928	19.1153	29.4728	0
MS R43	18.7849	27.3203	28.2379	23.3445	25.7584	27.4195	28.485	19.3663	30.464	0
MS R45	18.6666	27.1982	27.7668	23.3356	26.1094	27.5998	28.7488	18.927	30.305	0
MSP R 47	18.7987	27.334	28.5944	23.5609	26.0545	27.5919	28.997	19.2734	30.3387	0
MSP R14	19.0098	27.13	29.0014	23.5235	25.7454	27.8898	28.8039	18.9622	29.2545	0
MSP R26	18.8453	27.4163	29.2389	23.5943	26.0583	27.5551	28.9854	18.9854	29.7497	0
MSP R27	18.7218	27.5516	28.7048	23.4322	25.9816	27.5054	28.787	18.7986	30.2076	0
MSP R29	18.8857	27.1735	28.0662	23.5239	26.2585	27.7116	28.9928	18.9107	29.9572	0
MSP R42	18.454	27.0511	28.3339	23.5223	25.334	26.982	28.139	19.3949	29.6254	0
MSP R44	18.7655	27.1609	28.2333	23.3175	26.3129	27.3508	28.5471	19.2013	29.9794	0
0	0	0	0	0	0	0	0	0	0	0
0	0	0	0	0	0	0	0	0	0	0
0	0	0	0	0	0	0	0	0	0	0
0	0	0	0	0	0	0	0	0	0	0
0	0	0	0	0	0	0	0	0	0	0
0	0	0	0	0	0	0	0	0	0	0
0	0	0	0	0	0	0	0	0	0	0
0	0	0	0	0	0	0	0	0	0	0
0	0	0	0	0	0	0	0	0	0	0
0	0	0	0	0	0	0	0	0	0	0
0	0	0	0	0	0	0	0	0	0	0
0	0	0	0	0	0	0	0	0	0	0
0	0	0	0	0	0	0	0	0	0	0
0	0	0	0	0	0	0	0	0	0	0

[truncated: 12 more sheets: Input data, Formula (relative quantificatio, Results, GraphTarget 1, Graph Target 2,  Graph Target 3, Graph Target 4, Graph Target 5, Graph Target 6, Graph Target 7, Graph Target 8, GraphTarget 9]
