# Supplementary material for: Effects of High Intensity Interval Training on Pregnant Rats, and the Placenta, Heart and Liver of Their Fetuses
Source: PLoS One. 2015 Nov 13;10(11):e0143095. doi: 10.1371/journal.pone.0143095 (PMC4643918; doi:10.1371/journal.pone.0143095)
Supplement: S5 File — (XLSX) [file pone.0143095.s005.xlsx]

## Sheet: Data Ref gene
		Refgenes
	Sample Name						HPRT	SDHA	(HPRT+SDHA)/2
	FEPF R03-H3				21.4872		22.7839	20.1905	21.4872
	FEPF R03-H3				21.4872		22.7839	20.1905	21.4872
	FEPF R07-H3				21.5727		22.8045	20.341	21.5727
	FEPF R07-H3				21.5727		22.8045	20.341	21.5727
	FEPF R07-V4				21.7423		23.0331	20.4515	21.7423
	FEPF R07-V4				21.7423		23.0331	20.4515	21.7423
	FEPF R17-H3				22.128		23.4154	20.8406	22.128
	FEPF R17-H3				22.128		23.4154	20.8406	22.128
	FEPF R17-V3				21.6789		22.9588	20.3991	21.6789
	FEPF R17-V3				21.6789		22.9588	20.3991	21.6789
	FEPF R19-V2				21.92		23.1709	20.6691	21.92
	FEPF R19-V2				21.92		23.1709	20.6691	21.92
	FEPF R40-V3				21.7241		22.8946	20.5535	21.7241
	FEPF R40-V3				21.7241		22.8946	20.5535	21.7241
	FEPM R03-V3				21.5193		22.7054	20.3331	21.5193
	FEPM R03-V3				21.5193		22.7054	20.3331	21.5193
	FEPM R07-V2				21.7653		23.0087	20.5219	21.7653
	FEPM R07-V2				21.7653		23.0087	20.5219	21.7653
	FEPM R17H4				22.0407		23.3661	20.7154	22.0407
	FEPM R17H4				22.0407		23.3661	20.7154	22.0407
	FEPM R19-H3				21.7193		22.951	20.4877	21.7193
	FEPM R19-H3				21.7193		22.951	20.4877	21.7193
	FEPM R19-V3				21.6903		22.9723	20.4084	21.6903
	FEPM R19-V3				21.6903		22.9723	20.4084	21.6903
	FEPM R3H4				21.8774		23.0444	20.7105	21.8774
	FEPM R3H4				21.8774		23.0444	20.7105	21.8774
	FEPM R40-H3				21.5318		22.7834	20.2802	21.5318
	FEPM R40-H3				21.5318		22.7834	20.2802	21.5318
	FSPF R27-H3				21.6472		22.8854	20.409	21.6472
	FSPF R27-H3				21.6472		22.8854	20.409	21.6472
	FSPF R27-V3				21.5643		22.8429	20.2856	21.5643
	FSPF R27-V3				21.5643		22.8429	20.2856	21.5643
	FSPF R29-H3				21.5601		22.851	20.2692	21.5601
	FSPF R29-H3				21.5601		22.851	20.2692	21.5601
	FSPF R44-V3				21.6322		22.8985	20.3659	21.6322
	FSPF R44-V3				21.6322		22.8985	20.3659	21.6322
	FSPF R47-H3				21.3037		22.6624	19.9451	21.3037
	FSPF R47-H3				21.3037		22.6624	19.9451	21.3037
	FSPF R47-V3				21.5564		22.8816	20.2312	21.5564
	FSPF R47-V3				21.5564		22.8816	20.2312	21.5564
	FSPF RR26-H4				21.7071		22.9893	20.4249	21.7071
	FSPF RR26-H4				21.7071		22.9893	20.4249	21.7071
	FSPM R14-V3				21.5527		22.868	20.2375	21.5527
	FSPM R14-V3				21.5527		22.868	20.2375	21.5527
	FSPM R14-V4				21.6496		22.8936	20.4056	21.6496
	FSPM R14-V4				21.6496		22.8936	20.4056	21.6496
	FSPM R26-V3				21.7436		22.963	20.5242	21.7436
	FSPM R26-V3				21.7436		22.963	20.5242	21.7436
	FSPM R29-V3				21.6178		22.944	20.2916	21.6178
	FSPM R29-V3				21.6178		22.944	20.2916	21.6178
	FSPM R42-H3				21.6241		22.892	20.3562	21.6241
	FSPM R42-H3				21.6241		22.892	20.3562	21.6241
	FSPM R42-V3				21.4294		22.6964	20.1625	21.4294
	FSPM R42-V3				21.4294		22.6964	20.1625	21.4294
	FSPM R44-H3				21.601		22.8304	20.3715	21.601
	FSPM R44-H3				21.601		22.8304	20.3715	21.601

## Sheet: Data TG 1
		ANF
Well	Sample Name	Detector Name	Reporter	Ct	Ct Mean	Ct StdDev	Ct Type	Template Name	Baseline Type	Baseline Start	Baseline Stop	Threshold Type	Threshold
53	FEPF R03-H3	anfsy	SYBR	19.3264	19.4811	0.218748	Manual Ct		Automatic			Manual	0.430274
54	FEPF R03-H3	anfsy	SYBR	19.6357	19.4811	0.218748	Manual Ct		Automatic			Manual	0.430274
65	FEPF R07-H3	anfsy	SYBR	20.2089	20.2313	0.0315879	Manual Ct		Automatic			Manual	0.430274
66	FEPF R07-H3	anfsy	SYBR	20.2536	20.2313	0.0315879	Manual Ct		Automatic			Manual	0.430274
7	FEPF R07-V4	anfsy	SYBR	20.433	20.4706	0.0532021	Manual Ct		Automatic			Manual	0.430274
8	FEPF R07-V4	anfsy	SYBR	20.5082	20.4706	0.0532021	Manual Ct		Automatic			Manual	0.430274
77	FEPF R17-H3	anfsy	SYBR	19.7664	19.8465	0.113179	Manual Ct		Automatic			Manual	0.430274
78	FEPF R17-H3	anfsy	SYBR	19.9265	19.8465	0.113179	Manual Ct		Automatic			Manual	0.430274
89	FEPF R17-V3	anfsy	SYBR	20.1939	20.2798	0.121414	Manual Ct		Automatic			Manual	0.430274
90	FEPF R17-V3	anfsy	SYBR	20.3657	20.2798	0.121414	Manual Ct		Automatic			Manual	0.430274
19	FEPF R19-V2	anfsy	SYBR	18.806	18.8851	0.11181	Manual Ct		Automatic			Manual	0.430274
20	FEPF R19-V2	anfsy	SYBR	18.9642	18.8851	0.11181	Manual Ct		Automatic			Manual	0.430274
41	FEPF R40-V3	anfsy	SYBR	18.7436	18.7904	0.0661942	Manual Ct		Automatic			Manual	0.430274
42	FEPF R40-V3	anfsy	SYBR	18.8372	18.7904	0.0661942	Manual Ct		Automatic			Manual	0.430274
75	FEPM R03-V3	anfsy	SYBR	18.7197	18.7149	0.00670169	Manual Ct		Automatic			Manual	0.430274
76	FEPM R03-V3	anfsy	SYBR	18.7102	18.7149	0.00670169	Manual Ct		Automatic			Manual	0.430274
87	FEPM R07-V2	anfsy	SYBR	20.1104	20.1705	0.0849397	Manual Ct		Automatic			Manual	0.430274
88	FEPM R07-V2	anfsy	SYBR	20.2306	20.1705	0.0849397	Manual Ct		Automatic			Manual	0.430274
13	FEPM R17H4	anfsy	SYBR	18.9558	19.2768	0.0276659	Manual Ct		Automatic			Manual	0.430274
14	FEPM R17H4	anfsy	SYBR	18.9949	19.2768	0.0276659	Manual Ct		Automatic			Manual	0.430274
5	FEPM R19-H3	anfsy	SYBR	19.839	19.8969	0.0818701	Manual Ct		Automatic			Manual	0.430274
6	FEPM R19-H3	anfsy	SYBR	19.9548	19.8969	0.0818701	Manual Ct		Automatic			Manual	0.430274
17	FEPM R19-V3	anfsy	SYBR	19.1127	19.1863	0.104106	Manual Ct		Automatic			Manual	0.430274
18	FEPM R19-V3	anfsy	SYBR	19.2599	19.1863	0.104106	Manual Ct		Automatic			Manual	0.430274
1	FEPM R3H4	anfsy	SYBR	18.5117	18.8121	0.00880026	Manual Ct		Automatic			Manual	0.430274
2	FEPM R3H4	anfsy	SYBR	18.5242	18.8121	0.00880026	Manual Ct		Automatic			Manual	0.430274
29	FEPM R40-H3	anfsy	SYBR	19.3127	19.3833	0.0997404	Manual Ct		Automatic			Manual	0.430274
30	FEPM R40-H3	anfsy	SYBR	19.4538	19.3833	0.0997404	Manual Ct		Automatic			Manual	0.430274
3	FSPF R27-H3	anfsy	SYBR	20.1795	20.2369	0.0811742	Manual Ct		Automatic			Manual	0.430274
4	FSPF R27-H3	anfsy	SYBR	20.2943	20.2369	0.0811742	Manual Ct		Automatic			Manual	0.430274
15	FSPF R27-V3	anfsy	SYBR	18.9778	19.0002	0.0317295	Manual Ct		Automatic			Manual	0.430274
16	FSPF R27-V3	anfsy	SYBR	19.0226	19.0002	0.0317295	Manual Ct		Automatic			Manual	0.430274
27	FSPF R29-H3	anfsy	SYBR	19.2292	19.3393	0.15583	Manual Ct		Automatic			Manual	0.430274
28	FSPF R29-H3	anfsy	SYBR	19.4495	19.3393	0.15583	Manual Ct		Automatic			Manual	0.430274
39	FSPF R44-V3	anfsy	SYBR	18.8729	18.813	0.0846511	Manual Ct		Automatic			Manual	0.430274
40	FSPF R44-V3	anfsy	SYBR	18.7531	18.813	0.0846511	Manual Ct		Automatic			Manual	0.430274
51	FSPF R47-H3	anfsy	SYBR	20.277	20.3039	0.0380077	Manual Ct		Automatic			Manual	0.430274
52	FSPF R47-H3	anfsy	SYBR	20.3307	20.3039	0.0380077	Manual Ct		Automatic			Manual	0.430274
63	FSPF R47-V3	anfsy	SYBR	18.6744	18.6447	0.041958	Manual Ct		Automatic			Manual	0.430274
64	FSPF R47-V3	anfsy	SYBR	18.615	18.6447	0.041958	Manual Ct		Automatic			Manual	0.430274
85	FSPF RR26-H4	anfsy	SYBR	20.3395	20.2695	0.0989392	Manual Ct		Automatic			Manual	0.430274
86	FSPF RR26-H4	anfsy	SYBR	20.1996	20.2695	0.0989392	Manual Ct		Automatic			Manual	0.430274
1	FSPM R14-V3	anfsy	SYBR	20.2853	20.3749	0.126717	Manual Ct		Automatic			Manual	0.430274
2	FSPM R14-V3	anfsy	SYBR	20.4645	20.3749	0.126717	Manual Ct		Automatic			Manual	0.430274
13	FSPM R14-V4	anfsy	SYBR	20.3761	20.3476	0.0402897	Manual Ct		Automatic			Manual	0.430274
14	FSPM R14-V4	anfsy	SYBR	20.3192	20.3476	0.0402897	Manual Ct		Automatic			Manual	0.430274
25	FSPM R26-V3	anfsy	SYBR	19.3506	19.3116	0.0551416	Manual Ct		Automatic			Manual	0.430274
26	FSPM R26-V3	anfsy	SYBR	19.2726	19.3116	0.0551416	Manual Ct		Automatic			Manual	0.430274
37	FSPM R29-V3	anfsy	SYBR	19.5441	19.545	0.00117202	Manual Ct		Automatic			Manual	0.430274
38	FSPM R29-V3	anfsy	SYBR	19.5458	19.545	0.00117202	Manual Ct		Automatic			Manual	0.430274
49	FSPM R42-H3	anfsy	SYBR	20.2912	20.2822	0.0127304	Manual Ct		Automatic			Manual	0.430274
50	FSPM R42-H3	anfsy	SYBR	20.2732	20.2822	0.0127304	Manual Ct		Automatic			Manual	0.430274
61	FSPM R42-V3	anfsy	SYBR	20.104	20.1618	0.0817406	Manual Ct		Automatic			Manual	0.430274
62	FSPM R42-V3	anfsy	SYBR	20.2196	20.1618	0.0817406	Manual Ct		Automatic			Manual	0.430274
73	FSPM R44-H3	anfsy	SYBR	18.9304	18.9473	0.0239583	Manual Ct		Automatic			Manual	0.430274
74	FSPM R44-H3	anfsy	SYBR	18.9642	18.9473	0.0239583	Manual Ct		Automatic			Manual	0.430274
38	H2O	anfsy	SYBR	Undetermined	0		Manual Ct		Automatic			Manual	0.430274
67	NTC	anfsy	SYBR	Undetermined			Manual Ct		Automatic			Manual	0.430274
68	Pool	anfsy	SYBR	19.8276	19.8871	0.0588582	Manual Ct		Automatic			Manual	0.430274
69	Pool	anfsy	SYBR	19.8885	19.8871	0.0588582	Manual Ct		Automatic			Manual	0.430274
70	Pool	anfsy	SYBR	19.9453	19.8871	0.0588582	Manual Ct		Automatic			Manual	0.430274
57	STD 1.6	anfsy	SYBR	28.9655			Manual Ct		Automatic			Manual	0.430274
58	STD 1.6	anfsy	SYBR	29.1099			Manual Ct		Automatic			Manual	0.430274
9	STD 1000	anfsy	SYBR	19.6188	19.6346		Manual Ct		Automatic			Manual	0.430274
10	STD 1000	anfsy	SYBR	19.6503	19.6346		Manual Ct		Automatic			Manual	0.430274
21	STD 200	anfsy	SYBR	21.5978			Manual Ct		Automatic			Manual	0.430274
22	STD 200	anfsy	SYBR	21.6353			Manual Ct		Automatic			Manual	0.430274
33	STD 40	anfsy	SYBR	23.9573			Manual Ct		Automatic			Manual	0.430274
34	STD 40	anfsy	SYBR	24.0418			Manual Ct		Automatic			Manual	0.430274
45	STD 8	anfsy	SYBR	26.3539			Manual Ct		Automatic			Manual	0.430274
46	STD 8	anfsy	SYBR	26.4214			Manual Ct		Automatic			Manual	0.430274
25	STD1000	anfsy	SYBR	19.3761	19.6346	0.12501	Manual Ct		Automatic			Manual	0.430274
26	STD1000	anfsy	SYBR	19.421	19.6346	0.12501	Manual Ct		Automatic			Manual	0.430274
37	STD1000	anfsy	SYBR	19.1856	19.6346	0.12501	Manual Ct		Automatic			Manual	0.430274
43	#NAME?	anfsy	SYBR	36.5142			Manual Ct		Automatic			Manual	0.430274
55	#NAME?	anfsy	SYBR	Undetermined			Manual Ct		Automatic			Manual	0.430274
56	#NAME?	anfsy	SYBR	35.8229			Manual Ct		Automatic			Manual	0.430274
44	#NAME?	anfsy	SYBR	36.3675			Manual Ct		Automatic			Manual	0.430274
31	#NAME?	anfsy	SYBR	36.3363			Manual Ct		Automatic			Manual	0.430274
32	#NAME?	anfsy	SYBR	35.9176			Manual Ct		Automatic			Manual	0.430274

## Sheet: Data TG 2
		BNP
Well	Sample Name	Detector Name	Reporter	Ct	Ct Mean	Ct StdDev	Ct Type	Template Name	Baseline Type	Baseline Start	Baseline Stop	Threshold Type	Threshold
53	FEPF R03-H3	BRAIN NATRIURETIC PEPTIDE	SYBR	24.645	24.5641	0.114339	Manual Ct		Automatic			Manual	0.315125
54	FEPF R03-H3	BRAIN NATRIURETIC PEPTIDE	SYBR	24.4833	24.5641	0.114339	Manual Ct		Automatic			Manual	0.315125
65	FEPF R07-H3	BRAIN NATRIURETIC PEPTIDE	SYBR	25.0778	25.0285	0.0697601	Manual Ct		Automatic			Manual	0.315125
66	FEPF R07-H3	BRAIN NATRIURETIC PEPTIDE	SYBR	24.9792	25.0285	0.0697601	Manual Ct		Automatic			Manual	0.315125
7	FEPF R07-V4	BRAIN NATRIURETIC PEPTIDE	SYBR	25.1625	25.1939	0.0443236	Manual Ct		Automatic			Manual	0.315125
8	FEPF R07-V4	BRAIN NATRIURETIC PEPTIDE	SYBR	25.2252	25.1939	0.0443236	Manual Ct		Automatic			Manual	0.315125
77	FEPF R17-H3	BRAIN NATRIURETIC PEPTIDE	SYBR	25.8163	25.8556	0.0556109	Manual Ct		Automatic			Manual	0.315125
78	FEPF R17-H3	BRAIN NATRIURETIC PEPTIDE	SYBR	25.8949	25.8556	0.0556109	Manual Ct		Automatic			Manual	0.315125
89	FEPF R17-V3	BRAIN NATRIURETIC PEPTIDE	SYBR	25.3234	25.3656	0.0597514	Manual Ct		Automatic			Manual	0.315125
90	FEPF R17-V3	BRAIN NATRIURETIC PEPTIDE	SYBR	25.4079	25.3656	0.0597514	Manual Ct		Automatic			Manual	0.315125
19	FEPF R19-V2	BRAIN NATRIURETIC PEPTIDE	SYBR	25.2881	25.3166	0.0401791	Manual Ct		Automatic			Manual	0.315125
20	FEPF R19-V2	BRAIN NATRIURETIC PEPTIDE	SYBR	25.345	25.3166	0.0401791	Manual Ct		Automatic			Manual	0.315125
41	FEPF R40-V3	BRAIN NATRIURETIC PEPTIDE	SYBR	25.0852	25.1405	0.0781517	Manual Ct		Automatic			Manual	0.315125
42	FEPF R40-V3	BRAIN NATRIURETIC PEPTIDE	SYBR	25.1958	25.1405	0.0781517	Manual Ct		Automatic			Manual	0.315125
75	FEPM R03-V3	BRAIN NATRIURETIC PEPTIDE	SYBR	24.3674	24.3543	0.0185001	Manual Ct		Automatic			Manual	0.315125
76	FEPM R03-V3	BRAIN NATRIURETIC PEPTIDE	SYBR	24.3413	24.3543	0.0185001	Manual Ct		Automatic			Manual	0.315125
87	FEPM R07-V2	BRAIN NATRIURETIC PEPTIDE	SYBR	24.8021	24.8666	0.091168	Manual Ct		Automatic			Manual	0.315125
88	FEPM R07-V2	BRAIN NATRIURETIC PEPTIDE	SYBR	24.9311	24.8666	0.091168	Manual Ct		Automatic			Manual	0.315125
15	FEPM R17H4	BRAIN NATRIURETIC PEPTIDE	SYBR	24.8636	25.4916	0.0218516	Manual Ct		Automatic			Manual	0.315125
16	FEPM R17H4	BRAIN NATRIURETIC PEPTIDE	SYBR	24.8327	25.4916	0.0218516	Manual Ct		Automatic			Manual	0.315125
5	FEPM R19-H3	BRAIN NATRIURETIC PEPTIDE	SYBR	25.1249	25.2093	0.119434	Manual Ct		Automatic			Manual	0.315125
6	FEPM R19-H3	BRAIN NATRIURETIC PEPTIDE	SYBR	25.2938	25.2093	0.119434	Manual Ct		Automatic			Manual	0.315125
17	FEPM R19-V3	BRAIN NATRIURETIC PEPTIDE	SYBR	25.2703	25.2833	0.018341	Manual Ct		Automatic			Manual	0.315125
18	FEPM R19-V3	BRAIN NATRIURETIC PEPTIDE	SYBR	25.2962	25.2833	0.018341	Manual Ct		Automatic			Manual	0.315125
3	FEPM R3H4	BRAIN NATRIURETIC PEPTIDE	SYBR	23.9313	24.567	0.0220634	Manual Ct		Automatic			Manual	0.315125
4	FEPM R3H4	BRAIN NATRIURETIC PEPTIDE	SYBR	23.9625	24.567	0.0220634	Manual Ct		Automatic			Manual	0.315125
29	FEPM R40-H3	BRAIN NATRIURETIC PEPTIDE	SYBR	25.0179	25.0521	0.0483293	Manual Ct		Automatic			Manual	0.315125
30	FEPM R40-H3	BRAIN NATRIURETIC PEPTIDE	SYBR	25.0863	25.0521	0.0483293	Manual Ct		Automatic			Manual	0.315125
3	FSPF R27-H3	BRAIN NATRIURETIC PEPTIDE	SYBR	25.9201	25.9212	0.001551	Manual Ct		Automatic			Manual	0.315125
4	FSPF R27-H3	BRAIN NATRIURETIC PEPTIDE	SYBR	25.9223	25.9212	0.001551	Manual Ct		Automatic			Manual	0.315125
15	FSPF R27-V3	BRAIN NATRIURETIC PEPTIDE	SYBR	25.9484	25.8993	0.0693568	Manual Ct		Automatic			Manual	0.315125
16	FSPF R27-V3	BRAIN NATRIURETIC PEPTIDE	SYBR	25.8503	25.8993	0.0693568	Manual Ct		Automatic			Manual	0.315125
27	FSPF R29-H3	BRAIN NATRIURETIC PEPTIDE	SYBR	25.2929	25.3254	0.0459974	Manual Ct		Automatic			Manual	0.315125
28	FSPF R29-H3	BRAIN NATRIURETIC PEPTIDE	SYBR	25.358	25.3254	0.0459974	Manual Ct		Automatic			Manual	0.315125
39	FSPF R44-V3	BRAIN NATRIURETIC PEPTIDE	SYBR	25.0026	24.9327	0.09883	Manual Ct		Automatic			Manual	0.315125
40	FSPF R44-V3	BRAIN NATRIURETIC PEPTIDE	SYBR	24.8629	24.9327	0.09883	Manual Ct		Automatic			Manual	0.315125
51	FSPF R47-H3	BRAIN NATRIURETIC PEPTIDE	SYBR	25.2238	25.2188	0.00706044	Manual Ct		Automatic			Manual	0.315125
52	FSPF R47-H3	BRAIN NATRIURETIC PEPTIDE	SYBR	25.2139	25.2188	0.00706044	Manual Ct		Automatic			Manual	0.315125
63	FSPF R47-V3	BRAIN NATRIURETIC PEPTIDE	SYBR	25.0849	25.0578	0.0383894	Manual Ct		Automatic			Manual	0.315125
64	FSPF R47-V3	BRAIN NATRIURETIC PEPTIDE	SYBR	25.0306	25.0578	0.0383894	Manual Ct		Automatic			Manual	0.315125
85	FSPF RR26-H4	BRAIN NATRIURETIC PEPTIDE	SYBR	24.8565	24.8916	0.0497171	Manual Ct		Automatic			Manual	0.315125
86	FSPF RR26-H4	BRAIN NATRIURETIC PEPTIDE	SYBR	24.9268	24.8916	0.0497171	Manual Ct		Automatic			Manual	0.315125
1	FSPM R14-V3	BRAIN NATRIURETIC PEPTIDE	SYBR	24.9079	24.9431	0.0497697	Manual Ct		Automatic			Manual	0.315125
2	FSPM R14-V3	BRAIN NATRIURETIC PEPTIDE	SYBR	24.9783	24.9431	0.0497697	Manual Ct		Automatic			Manual	0.315125
13	FSPM R14-V4	BRAIN NATRIURETIC PEPTIDE	SYBR	24.8128	24.8682	0.0783338	Manual Ct		Automatic			Manual	0.315125
14	FSPM R14-V4	BRAIN NATRIURETIC PEPTIDE	SYBR	24.9236	24.8682	0.0783338	Manual Ct		Automatic			Manual	0.315125
25	FSPM R26-V3	BRAIN NATRIURETIC PEPTIDE	SYBR	24.9429	25.0003	0.0811971	Manual Ct		Automatic			Manual	0.315125
26	FSPM R26-V3	BRAIN NATRIURETIC PEPTIDE	SYBR	25.0577	25.0003	0.0811971	Manual Ct		Automatic			Manual	0.315125
37	FSPM R29-V3	BRAIN NATRIURETIC PEPTIDE	SYBR	25.6112	25.5787	0.0460432	Manual Ct		Automatic			Manual	0.315125
38	FSPM R29-V3	BRAIN NATRIURETIC PEPTIDE	SYBR	25.5461	25.5787	0.0460432	Manual Ct		Automatic			Manual	0.315125
49	FSPM R42-H3	BRAIN NATRIURETIC PEPTIDE	SYBR	24.9774	25.0519	0.105389	Manual Ct		Automatic			Manual	0.315125
50	FSPM R42-H3	BRAIN NATRIURETIC PEPTIDE	SYBR	25.1264	25.0519	0.105389	Manual Ct		Automatic			Manual	0.315125
61	FSPM R42-V3	BRAIN NATRIURETIC PEPTIDE	SYBR	25.0906	25.0892	0.00200417	Manual Ct		Automatic			Manual	0.315125
62	FSPM R42-V3	BRAIN NATRIURETIC PEPTIDE	SYBR	25.0878	25.0892	0.00200417	Manual Ct		Automatic			Manual	0.315125
73	FSPM R44-H3	BRAIN NATRIURETIC PEPTIDE	SYBR	24.6086	24.6769	0.0965277	Manual Ct		Automatic			Manual	0.315125
74	FSPM R44-H3	BRAIN NATRIURETIC PEPTIDE	SYBR	24.7451	24.6769	0.0965277	Manual Ct		Automatic			Manual	0.315125
40	H2O	BRAIN NATRIURETIC PEPTIDE	SYBR	37.0642	0		Manual Ct		Automatic			Manual	0.315125
67	NTC	BRAIN NATRIURETIC PEPTIDE	SYBR	Undetermined			Manual Ct		Automatic			Manual	0.315125
68	Pool	BRAIN NATRIURETIC PEPTIDE	SYBR	25.2756	25.4672	0.190495	Manual Ct		Automatic			Manual	0.315125
69	Pool	BRAIN NATRIURETIC PEPTIDE	SYBR	25.4696	25.4672	0.190495	Manual Ct		Automatic			Manual	0.315125
70	Pool	BRAIN NATRIURETIC PEPTIDE	SYBR	25.6565	25.4672	0.190495	Manual Ct		Automatic			Manual	0.315125
57	STD 1.6	BRAIN NATRIURETIC PEPTIDE	SYBR	33.653			Manual Ct		Automatic			Manual	0.315125
58	STD 1.6	BRAIN NATRIURETIC PEPTIDE	SYBR	33.0995			Manual Ct		Automatic			Manual	0.315125
9	STD 1000	BRAIN NATRIURETIC PEPTIDE	SYBR	25.0768	25.1295		Manual Ct		Automatic			Manual	0.315125
10	STD 1000	BRAIN NATRIURETIC PEPTIDE	SYBR	25.1822	25.1295		Manual Ct		Automatic			Manual	0.315125
21	STD 200	BRAIN NATRIURETIC PEPTIDE	SYBR	26.9518			Manual Ct		Automatic			Manual	0.315125
22	STD 200	BRAIN NATRIURETIC PEPTIDE	SYBR	27.0179			Manual Ct		Automatic			Manual	0.315125
33	STD 40	BRAIN NATRIURETIC PEPTIDE	SYBR	28.8641			Manual Ct		Automatic			Manual	0.315125
34	STD 40	BRAIN NATRIURETIC PEPTIDE	SYBR	29.0363			Manual Ct		Automatic			Manual	0.315125
45	STD 8	BRAIN NATRIURETIC PEPTIDE	SYBR	30.9273			Manual Ct		Automatic			Manual	0.315125
46	STD 8	BRAIN NATRIURETIC PEPTIDE	SYBR	30.6553			Manual Ct		Automatic			Manual	0.315125
27	STD1000	BRAIN NATRIURETIC PEPTIDE	SYBR	24.4582	25.1295	0.038877	Manual Ct		Automatic			Manual	0.315125
28	STD1000	BRAIN NATRIURETIC PEPTIDE	SYBR	24.5357	25.1295	0.038877	Manual Ct		Automatic			Manual	0.315125
39	STD1000	BRAIN NATRIURETIC PEPTIDE	SYBR	24.4917	25.1295	0.038877	Manual Ct		Automatic			Manual	0.315125
43	#NAME?	BRAIN NATRIURETIC PEPTIDE	SYBR	Undetermined			Manual Ct		Automatic			Manual	0.315125
55	#NAME?	BRAIN NATRIURETIC PEPTIDE	SYBR	38.7587			Manual Ct		Automatic			Manual	0.315125
56	#NAME?	BRAIN NATRIURETIC PEPTIDE	SYBR	Undetermined			Manual Ct		Automatic			Manual	0.315125
44	#NAME?	BRAIN NATRIURETIC PEPTIDE	SYBR	Undetermined			Manual Ct		Automatic			Manual	0.315125
31	#NAME?	BRAIN NATRIURETIC PEPTIDE	SYBR	Undetermined			Manual Ct		Automatic			Manual	0.315125
32	#NAME?	BRAIN NATRIURETIC PEPTIDE	SYBR	Undetermined			Manual Ct		Automatic			Manual	0.315125

## Sheet: Data TG 3
		PKCa
Well	Sample Name	Detector Name	Reporter	Ct	Ct Mean	Ct StdDev	Ct Type	Template Name	Baseline Type	Baseline Start	Baseline Stop	Threshold Type	Threshold
53	FEPF R03-H3	PKCa-sybr	SYBR	25.4075	25.4284	0.0296849	Manual Ct		Automatic			Manual	0.250734
54	FEPF R03-H3	PKCa-sybr	SYBR	25.4494	25.4284	0.0296849	Manual Ct		Automatic			Manual	0.250734
65	FEPF R07-H3	PKCa-sybr	SYBR	25.6119	25.4443	0.237154	Manual Ct		Automatic			Manual	0.250734
66	FEPF R07-H3	PKCa-sybr	SYBR	25.2766	25.4443	0.237154	Manual Ct		Automatic			Manual	0.250734
7	FEPF R07-V4	PKCa-sybr	SYBR	25.4879	25.4722	0.0222994	Manual Ct		Automatic			Manual	0.250734
8	FEPF R07-V4	PKCa-sybr	SYBR	25.4564	25.4722	0.0222994	Manual Ct		Automatic			Manual	0.250734
77	FEPF R17-H3	PKCa-sybr	SYBR	25.662	25.6176	0.0627658	Manual Ct		Automatic			Manual	0.250734
78	FEPF R17-H3	PKCa-sybr	SYBR	25.5732	25.6176	0.0627658	Manual Ct		Automatic			Manual	0.250734
89	FEPF R17-V3	PKCa-sybr	SYBR	25.1128	25.1454	0.0460217	Manual Ct		Automatic			Manual	0.250734
90	FEPF R17-V3	PKCa-sybr	SYBR	25.1779	25.1454	0.0460217	Manual Ct		Automatic			Manual	0.250734
19	FEPF R19-V2	PKCa-sybr	SYBR	25.7841	25.8382	0.0764766	Manual Ct		Automatic			Manual	0.250734
20	FEPF R19-V2	PKCa-sybr	SYBR	25.8923	25.8382	0.0764766	Manual Ct		Automatic			Manual	0.250734
41	FEPF R40-V3	PKCa-sybr	SYBR	26.1407	26.131	0.013661	Manual Ct		Automatic			Manual	0.250734
42	FEPF R40-V3	PKCa-sybr	SYBR	26.1213	26.131	0.013661	Manual Ct		Automatic			Manual	0.250734
75	FEPM R03-V3	PKCa-sybr	SYBR	25.612	25.5972	0.0209534	Manual Ct		Automatic			Manual	0.250734
76	FEPM R03-V3	PKCa-sybr	SYBR	25.5824	25.5972	0.0209534	Manual Ct		Automatic			Manual	0.250734
87	FEPM R07-V2	PKCa-sybr	SYBR	25.7194	25.7593	0.0564579	Manual Ct		Automatic			Manual	0.250734
88	FEPM R07-V2	PKCa-sybr	SYBR	25.7993	25.7593	0.0564579	Manual Ct		Automatic			Manual	0.250734
61	FEPM R17H4	PKCa-sybr	SYBR	22.7363	25.4095	0.042983	Manual Ct		Automatic			Manual	0.0250734
62	FEPM R17H4	PKCa-sybr	SYBR	22.7971	25.4095	0.042983	Manual Ct		Automatic			Manual	0.0250734
5	FEPM R19-H3	PKCa-sybr	SYBR	25.354	25.3779	0.0338213	Manual Ct		Automatic			Manual	0.250734
6	FEPM R19-H3	PKCa-sybr	SYBR	25.4018	25.3779	0.0338213	Manual Ct		Automatic			Manual	0.250734
17	FEPM R19-V3	PKCa-sybr	SYBR	25.9779	25.9583	0.0277198	Manual Ct		Automatic			Manual	0.250734
18	FEPM R19-V3	PKCa-sybr	SYBR	25.9387	25.9583	0.0277198	Manual Ct		Automatic			Manual	0.250734
49	FEPM R3H4	PKCa-sybr	SYBR	22.5727	25.4444	0.318636	Manual Ct		Automatic			Manual	0.0250734
50	FEPM R3H4	PKCa-sybr	SYBR	23.0233	25.4444	0.318636	Manual Ct		Automatic			Manual	0.0250734
29	FEPM R40-H3	PKCa-sybr	SYBR	25.4587	25.439	0.027856	Manual Ct		Automatic			Manual	0.250734
30	FEPM R40-H3	PKCa-sybr	SYBR	25.4193	25.439	0.027856	Manual Ct		Automatic			Manual	0.250734
3	FSPF R27-H3	PKCa-sybr	SYBR	25.5736	25.5665	0.0101314	Manual Ct		Automatic			Manual	0.250734
4	FSPF R27-H3	PKCa-sybr	SYBR	25.5593	25.5665	0.0101314	Manual Ct		Automatic			Manual	0.250734
15	FSPF R27-V3	PKCa-sybr	SYBR	25.6525	25.6283	0.0342381	Manual Ct		Automatic			Manual	0.250734
16	FSPF R27-V3	PKCa-sybr	SYBR	25.6041	25.6283	0.0342381	Manual Ct		Automatic			Manual	0.250734
27	FSPF R29-H3	PKCa-sybr	SYBR	25.6624	25.6423	0.0284454	Manual Ct		Automatic			Manual	0.250734
28	FSPF R29-H3	PKCa-sybr	SYBR	25.6222	25.6423	0.0284454	Manual Ct		Automatic			Manual	0.250734
39	FSPF R44-V3	PKCa-sybr	SYBR	26.0559	25.9317	0.175587	Manual Ct		Automatic			Manual	0.250734
40	FSPF R44-V3	PKCa-sybr	SYBR	25.8075	25.9317	0.175587	Manual Ct		Automatic			Manual	0.250734
51	FSPF R47-H3	PKCa-sybr	SYBR	25.9926	25.9207	0.101701	Manual Ct		Automatic			Manual	0.250734
52	FSPF R47-H3	PKCa-sybr	SYBR	25.8488	25.9207	0.101701	Manual Ct		Automatic			Manual	0.250734
63	FSPF R47-V3	PKCa-sybr	SYBR	26.1127	26.0232	0.126507	Manual Ct		Automatic			Manual	0.250734
64	FSPF R47-V3	PKCa-sybr	SYBR	25.9337	26.0232	0.126507	Manual Ct		Automatic			Manual	0.250734
85	FSPF RR26-H4	PKCa-sybr	SYBR	25.4248	25.3849	0.0563851	Manual Ct		Automatic			Manual	0.250734
86	FSPF RR26-H4	PKCa-sybr	SYBR	25.3451	25.3849	0.0563851	Manual Ct		Automatic			Manual	0.250734
1	FSPM R14-V3	PKCa-sybr	SYBR	25.8422	25.8803	0.0537821	Manual Ct		Automatic			Manual	0.250734
2	FSPM R14-V3	PKCa-sybr	SYBR	25.9183	25.8803	0.0537821	Manual Ct		Automatic			Manual	0.250734
13	FSPM R14-V4	PKCa-sybr	SYBR	25.8167	25.8427	0.0367413	Manual Ct		Automatic			Manual	0.250734
14	FSPM R14-V4	PKCa-sybr	SYBR	25.8687	25.8427	0.0367413	Manual Ct		Automatic			Manual	0.250734
25	FSPM R26-V3	PKCa-sybr	SYBR	25.6561	25.6552	0.00134735	Manual Ct		Automatic			Manual	0.250734
26	FSPM R26-V3	PKCa-sybr	SYBR	25.6542	25.6552	0.00134735	Manual Ct		Automatic			Manual	0.250734
37	FSPM R29-V3	PKCa-sybr	SYBR	25.6804	25.7538	0.103769	Manual Ct		Automatic			Manual	0.250734
38	FSPM R29-V3	PKCa-sybr	SYBR	25.8271	25.7538	0.103769	Manual Ct		Automatic			Manual	0.250734
49	FSPM R42-H3	PKCa-sybr	SYBR	26.1624	26.3317	0.239379	Manual Ct		Automatic			Manual	0.250734
50	FSPM R42-H3	PKCa-sybr	SYBR	26.501	26.3317	0.239379	Manual Ct		Automatic			Manual	0.250734
61	FSPM R42-V3	PKCa-sybr	SYBR	25.9955	26.049	0.0757295	Manual Ct		Automatic			Manual	0.250734
62	FSPM R42-V3	PKCa-sybr	SYBR	26.1026	26.049	0.0757295	Manual Ct		Automatic			Manual	0.250734
73	FSPM R44-H3	PKCa-sybr	SYBR	25.5402	25.5763	0.0509404	Manual Ct		Automatic			Manual	0.250734
74	FSPM R44-H3	PKCa-sybr	SYBR	25.6123	25.5763	0.0509404	Manual Ct		Automatic			Manual	0.250734
86	H2O	PKCa-sybr	SYBR	Undetermined	0		Manual Ct		Automatic			Manual	0.0250734
67	NTC	PKCa-sybr	SYBR	Undetermined			Manual Ct		Automatic			Manual	0.250734
68	Pool	PKCa-sybr	SYBR	25.5726	25.8264	0.228629	Manual Ct		Automatic			Manual	0.250734
69	Pool	PKCa-sybr	SYBR	25.8905	25.8264	0.228629	Manual Ct		Automatic			Manual	0.250734
70	Pool	PKCa-sybr	SYBR	26.0161	25.8264	0.228629	Manual Ct		Automatic			Manual	0.250734
57	STD 1.6	PKCa-sybr	SYBR	36.1223			Manual Ct		Automatic			Manual	0.250734
9	STD 1000	PKCa-sybr	SYBR	25.4439	25.4533		Manual Ct		Automatic			Manual	0.250734
10	STD 1000	PKCa-sybr	SYBR	25.4626	25.4533		Manual Ct		Automatic			Manual	0.250734
21	STD 200	PKCa-sybr	SYBR	27.8878			Manual Ct		Automatic			Manual	0.250734
22	STD 200	PKCa-sybr	SYBR	27.9403			Manual Ct		Automatic			Manual	0.250734
33	STD 40	PKCa-sybr	SYBR	30.3463			Manual Ct		Automatic			Manual	0.250734
34	STD 40	PKCa-sybr	SYBR	30.8365			Manual Ct		Automatic			Manual	0.250734
45	STD 8	PKCa-sybr	SYBR	32.7824			Manual Ct		Automatic			Manual	0.250734
73	STD1000	PKCa-sybr	SYBR	22.5279	25.4533	0.410454	Manual Ct		Automatic			Manual	0.0250734
74	STD1000	PKCa-sybr	SYBR	22.6124	25.4533	0.410454	Manual Ct		Automatic			Manual	0.0250734
85	STD1000	PKCa-sybr	SYBR	23.2773	25.4533	0.410454	Manual Ct		Automatic			Manual	0.0250734
43	#NAME?	PKCa-sybr	SYBR	Undetermined			Manual Ct		Automatic			Manual	0.250734
55	#NAME?	PKCa-sybr	SYBR	34.8749			Manual Ct		Automatic			Manual	0.250734
56	#NAME?	PKCa-sybr	SYBR	Undetermined			Manual Ct		Automatic			Manual	0.250734
44	#NAME?	PKCa-sybr	SYBR	36.6603			Manual Ct		Automatic			Manual	0.250734
31	#NAME?	PKCa-sybr	SYBR	Undetermined			Manual Ct		Automatic			Manual	0.250734
32	#NAME?	PKCa-sybr	SYBR	38.5452			Manual Ct		Automatic			Manual	0.250734

## Sheet: Data TG 4
		PKCd
Well	Sample Name	Detector Name	Reporter	Ct	Ct Mean	Ct StdDev	Ct Type	Template Name	Baseline Type	Baseline Start	Baseline Stop	Threshold Type	Threshold
53	FEPF R03-H3	PKCd-sybr	SYBR	23.9286	23.9147	0.0197719	Manual Ct		Automatic			Manual	0.259406
54	FEPF R03-H3	PKCd-sybr	SYBR	23.9007	23.9147	0.0197719	Manual Ct		Automatic			Manual	0.259406
65	FEPF R07-H3	PKCd-sybr	SYBR	23.923	23.951	0.0395735	Manual Ct		Automatic			Manual	0.259406
66	FEPF R07-H3	PKCd-sybr	SYBR	23.979	23.951	0.0395735	Manual Ct		Automatic			Manual	0.259406
7	FEPF R07-V4	PKCd-sybr	SYBR	23.9256	23.9464	0.0293787	Manual Ct		Automatic			Manual	0.259406
8	FEPF R07-V4	PKCd-sybr	SYBR	23.9671	23.9464	0.0293787	Manual Ct		Automatic			Manual	0.259406
77	FEPF R17-H3	PKCd-sybr	SYBR	24.2853	24.3402	0.0776217	Manual Ct		Automatic			Manual	0.259406
78	FEPF R17-H3	PKCd-sybr	SYBR	24.3951	24.3402	0.0776217	Manual Ct		Automatic			Manual	0.259406
89	FEPF R17-V3	PKCd-sybr	SYBR	23.6726	23.7875	0.162467	Manual Ct		Automatic			Manual	0.259406
90	FEPF R17-V3	PKCd-sybr	SYBR	23.9024	23.7875	0.162467	Manual Ct		Automatic			Manual	0.259406
19	FEPF R19-V2	PKCd-sybr	SYBR	24.1047	24.156	0.0724899	Manual Ct		Automatic			Manual	0.259406
20	FEPF R19-V2	PKCd-sybr	SYBR	24.2072	24.156	0.0724899	Manual Ct		Automatic			Manual	0.259406
41	FEPF R40-V3	PKCd-sybr	SYBR	24.1817	24.1534	0.0400887	Manual Ct		Automatic			Manual	0.259406
42	FEPF R40-V3	PKCd-sybr	SYBR	24.125	24.1534	0.0400887	Manual Ct		Automatic			Manual	0.259406
75	FEPM R03-V3	PKCd-sybr	SYBR	23.9476	23.9251	0.0318293	Manual Ct		Automatic			Manual	0.259406
76	FEPM R03-V3	PKCd-sybr	SYBR	23.9026	23.9251	0.0318293	Manual Ct		Automatic			Manual	0.259406
87	FEPM R07-V2	PKCd-sybr	SYBR	24.0713	24.0651	0.00874631	Manual Ct		Automatic			Manual	0.259406
88	FEPM R07-V2	PKCd-sybr	SYBR	24.0589	24.0651	0.00874631	Manual Ct		Automatic			Manual	0.259406
63	FEPM R17H4	PKCd-sybr	SYBR	24.1062	24.3363	0.107491	Manual Ct		Automatic			Manual	0.259406
64	FEPM R17H4	PKCd-sybr	SYBR	23.9542	24.3363	0.107491	Manual Ct		Automatic			Manual	0.259406
5	FEPM R19-H3	PKCd-sybr	SYBR	23.9046	23.9259	0.0300692	Manual Ct		Automatic			Manual	0.259406
6	FEPM R19-H3	PKCd-sybr	SYBR	23.9472	23.9259	0.0300692	Manual Ct		Automatic			Manual	0.259406
17	FEPM R19-V3	PKCd-sybr	SYBR	23.9504	23.9633	0.0182209	Manual Ct		Automatic			Manual	0.259406
18	FEPM R19-V3	PKCd-sybr	SYBR	23.9762	23.9633	0.0182209	Manual Ct		Automatic			Manual	0.259406
51	FEPM R3H4	PKCd-sybr	SYBR	23.8981	24.168	0.0482066	Manual Ct		Automatic			Manual	0.259406
52	FEPM R3H4	PKCd-sybr	SYBR	23.8299	24.168	0.0482066	Manual Ct		Automatic			Manual	0.259406
29	FEPM R40-H3	PKCd-sybr	SYBR	23.9358	23.935	0.00118955	Manual Ct		Automatic			Manual	0.259406
30	FEPM R40-H3	PKCd-sybr	SYBR	23.9342	23.935	0.00118955	Manual Ct		Automatic			Manual	0.259406
3	FSPF R27-H3	PKCd-sybr	SYBR	23.9573	23.9933	0.0510132	Manual Ct		Automatic			Manual	0.259406
4	FSPF R27-H3	PKCd-sybr	SYBR	24.0294	23.9933	0.0510132	Manual Ct		Automatic			Manual	0.259406
15	FSPF R27-V3	PKCd-sybr	SYBR	23.9253	23.9192	0.00872339	Manual Ct		Automatic			Manual	0.259406
16	FSPF R27-V3	PKCd-sybr	SYBR	23.913	23.9192	0.00872339	Manual Ct		Automatic			Manual	0.259406
27	FSPF R29-H3	PKCd-sybr	SYBR	23.9531	23.9513	0.00252072	Manual Ct		Automatic			Manual	0.259406
28	FSPF R29-H3	PKCd-sybr	SYBR	23.9496	23.9513	0.00252072	Manual Ct		Automatic			Manual	0.259406
39	FSPF R44-V3	PKCd-sybr	SYBR	23.9263	23.8424	0.11868	Manual Ct		Automatic			Manual	0.259406
40	FSPF R44-V3	PKCd-sybr	SYBR	23.7585	23.8424	0.11868	Manual Ct		Automatic			Manual	0.259406
51	FSPF R47-H3	PKCd-sybr	SYBR	23.8814	23.8069	0.105265	Manual Ct		Automatic			Manual	0.259406
52	FSPF R47-H3	PKCd-sybr	SYBR	23.7325	23.8069	0.105265	Manual Ct		Automatic			Manual	0.259406
63	FSPF R47-V3	PKCd-sybr	SYBR	24.0103	23.9697	0.0573791	Manual Ct		Automatic			Manual	0.259406
64	FSPF R47-V3	PKCd-sybr	SYBR	23.9291	23.9697	0.0573791	Manual Ct		Automatic			Manual	0.259406
85	FSPF RR26-H4	PKCd-sybr	SYBR	24.0874	24.0789	0.012021	Manual Ct		Automatic			Manual	0.259406
86	FSPF RR26-H4	PKCd-sybr	SYBR	24.0704	24.0789	0.012021	Manual Ct		Automatic			Manual	0.259406
1	FSPM R14-V3	PKCd-sybr	SYBR	23.9491	23.9657	0.0234903	Manual Ct		Automatic			Manual	0.259406
2	FSPM R14-V3	PKCd-sybr	SYBR	23.9823	23.9657	0.0234903	Manual Ct		Automatic			Manual	0.259406
13	FSPM R14-V4	PKCd-sybr	SYBR	23.9901	24.0142	0.0341234	Manual Ct		Automatic			Manual	0.259406
14	FSPM R14-V4	PKCd-sybr	SYBR	24.0383	24.0142	0.0341234	Manual Ct		Automatic			Manual	0.259406
25	FSPM R26-V3	PKCd-sybr	SYBR	24.1251	24.0989	0.0371108	Manual Ct		Automatic			Manual	0.259406
26	FSPM R26-V3	PKCd-sybr	SYBR	24.0727	24.0989	0.0371108	Manual Ct		Automatic			Manual	0.259406
37	FSPM R29-V3	PKCd-sybr	SYBR	24.2938	24.2874	0.00913204	Manual Ct		Automatic			Manual	0.259406
38	FSPM R29-V3	PKCd-sybr	SYBR	24.2809	24.2874	0.00913204	Manual Ct		Automatic			Manual	0.259406
49	FSPM R42-H3	PKCd-sybr	SYBR	23.928	23.9919	0.090255	Manual Ct		Automatic			Manual	0.259406
50	FSPM R42-H3	PKCd-sybr	SYBR	24.0557	23.9919	0.090255	Manual Ct		Automatic			Manual	0.259406
61	FSPM R42-V3	PKCd-sybr	SYBR	23.8212	23.8545	0.047102	Manual Ct		Automatic			Manual	0.259406
62	FSPM R42-V3	PKCd-sybr	SYBR	23.8878	23.8545	0.047102	Manual Ct		Automatic			Manual	0.259406
73	FSPM R44-H3	PKCd-sybr	SYBR	23.7572	23.7558	0.00191246	Manual Ct		Automatic			Manual	0.259406
74	FSPM R44-H3	PKCd-sybr	SYBR	23.7545	23.7558	0.00191246	Manual Ct		Automatic			Manual	0.259406
88	H2O	PKCd-sybr	SYBR	Undetermined	0		Manual Ct		Automatic			Manual	0.259406
67	NTC	PKCd-sybr	SYBR	Undetermined			Manual Ct		Automatic			Manual	0.259406
68	Pool	PKCd-sybr	SYBR	24.0053	24.1683	0.149841	Manual Ct		Automatic			Manual	0.259406
69	Pool	PKCd-sybr	SYBR	24.1993	24.1683	0.149841	Manual Ct		Automatic			Manual	0.259406
70	Pool	PKCd-sybr	SYBR	24.3002	24.1683	0.149841	Manual Ct		Automatic			Manual	0.259406
9	STD 1000	PKCd-sybr	SYBR	23.9542	23.9745		Manual Ct		Automatic			Manual	0.259406
10	STD 1000	PKCd-sybr	SYBR	23.9947	23.9745		Manual Ct		Automatic			Manual	0.259406
21	STD 200	PKCd-sybr	SYBR	26.0399			Manual Ct		Automatic			Manual	0.259406
22	STD 200	PKCd-sybr	SYBR	26.0562			Manual Ct		Automatic			Manual	0.259406
33	STD 40	PKCd-sybr	SYBR	28.5642			Manual Ct		Automatic			Manual	0.259406
34	STD 40	PKCd-sybr	SYBR	28.64			Manual Ct		Automatic			Manual	0.259406
45	STD 8	PKCd-sybr	SYBR	30.4728			Manual Ct		Automatic			Manual	0.259406
46	STD 8	PKCd-sybr	SYBR	31.0279			Manual Ct		Automatic			Manual	0.259406
75	STD1000	PKCd-sybr	SYBR	23.7454	23.9745	0.0726718	Manual Ct		Automatic			Manual	0.259406
76	STD1000	PKCd-sybr	SYBR	23.6	23.9745	0.0726718	Manual Ct		Automatic			Manual	0.259406
87	STD1000	PKCd-sybr	SYBR	23.6733	23.9745	0.0726718	Manual Ct		Automatic			Manual	0.259406
43	#NAME?	PKCd-sybr	SYBR	Undetermined			Manual Ct		Automatic			Manual	0.259406
55	#NAME?	PKCd-sybr	SYBR	34.9285			Manual Ct		Automatic			Manual	0.259406
56	#NAME?	PKCd-sybr	SYBR	Undetermined			Manual Ct		Automatic			Manual	0.259406
44	#NAME?	PKCd-sybr	SYBR	36.5513			Manual Ct		Automatic			Manual	0.259406
31	#NAME?	PKCd-sybr	SYBR	36.2508			Manual Ct		Automatic			Manual	0.259406
32	#NAME?	PKCd-sybr	SYBR	Undetermined			Manual Ct		Automatic			Manual	0.259406

## Sheet: Data TG 5
		PKCe
Well	Sample Name	Detector Name	Reporter	Ct	Ct Mean	Ct StdDev	Ct Type	Template Name	Baseline Type	Baseline Start	Baseline Stop	Threshold Type	Threshold
53	FEPF R03-H3	PKCe-sybr	SYBR	25.2717	25.3544	0.117083	Manual Ct		Automatic			Manual	0.322705
54	FEPF R03-H3	PKCe-sybr	SYBR	25.4372	25.3544	0.117083	Manual Ct		Automatic			Manual	0.322705
65	FEPF R07-H3	PKCe-sybr	SYBR	25.1986	25.2532	0.0771874	Manual Ct		Automatic			Manual	0.322705
66	FEPF R07-H3	PKCe-sybr	SYBR	25.3077	25.2532	0.0771874	Manual Ct		Automatic			Manual	0.322705
7	FEPF R07-V4	PKCe-sybr	SYBR	25.341	25.3467	0.00808006	Manual Ct		Automatic			Manual	0.322705
8	FEPF R07-V4	PKCe-sybr	SYBR	25.3524	25.3467	0.00808006	Manual Ct		Automatic			Manual	0.322705
77	FEPF R17-H3	PKCe-sybr	SYBR	25.6475	25.6933	0.0647133	Manual Ct		Automatic			Manual	0.322705
78	FEPF R17-H3	PKCe-sybr	SYBR	25.739	25.6933	0.0647133	Manual Ct		Automatic			Manual	0.322705
89	FEPF R17-V3	PKCe-sybr	SYBR	25.2893	25.2891	0.000209053	Manual Ct		Automatic			Manual	0.322705
90	FEPF R17-V3	PKCe-sybr	SYBR	25.289	25.2891	0.000209053	Manual Ct		Automatic			Manual	0.322705
19	FEPF R19-V2	PKCe-sybr	SYBR	25.6828	25.7391	0.0796582	Manual Ct		Automatic			Manual	0.322705
20	FEPF R19-V2	PKCe-sybr	SYBR	25.7955	25.7391	0.0796582	Manual Ct		Automatic			Manual	0.322705
41	FEPF R40-V3	PKCe-sybr	SYBR	25.4822	25.545	0.0888415	Manual Ct		Automatic			Manual	0.322705
42	FEPF R40-V3	PKCe-sybr	SYBR	25.6078	25.545	0.0888415	Manual Ct		Automatic			Manual	0.322705
75	FEPM R03-V3	PKCe-sybr	SYBR	25.5315	25.4939	0.0531806	Manual Ct		Automatic			Manual	0.322705
76	FEPM R03-V3	PKCe-sybr	SYBR	25.4563	25.4939	0.0531806	Manual Ct		Automatic			Manual	0.322705
87	FEPM R07-V2	PKCe-sybr	SYBR	25.3016	25.3275	0.0366226	Manual Ct		Automatic			Manual	0.322705
88	FEPM R07-V2	PKCe-sybr	SYBR	25.3534	25.3275	0.0366226	Manual Ct		Automatic			Manual	0.322705
65	FEPM R17H4	PKCe-sybr	SYBR	25.3667	25.6837	0.0338726	Manual Ct		Automatic			Manual	0.322705
66	FEPM R17H4	PKCe-sybr	SYBR	25.4146	25.6837	0.0338726	Manual Ct		Automatic			Manual	0.322705
5	FEPM R19-H3	PKCe-sybr	SYBR	25.5098	25.5191	0.0131404	Manual Ct		Automatic			Manual	0.322705
6	FEPM R19-H3	PKCe-sybr	SYBR	25.5284	25.5191	0.0131404	Manual Ct		Automatic			Manual	0.322705
17	FEPM R19-V3	PKCe-sybr	SYBR	25.5359	25.5352	0.00109245	Manual Ct		Automatic			Manual	0.322705
18	FEPM R19-V3	PKCe-sybr	SYBR	25.5344	25.5352	0.00109245	Manual Ct		Automatic			Manual	0.322705
53	FEPM R3H4	PKCe-sybr	SYBR	25.1475	25.4466	0.0124539	Manual Ct		Automatic			Manual	0.322705
54	FEPM R3H4	PKCe-sybr	SYBR	25.1651	25.4466	0.0124539	Manual Ct		Automatic			Manual	0.322705
29	FEPM R40-H3	PKCe-sybr	SYBR	25.3184	25.2772	0.0583852	Manual Ct		Automatic			Manual	0.322705
30	FEPM R40-H3	PKCe-sybr	SYBR	25.2359	25.2772	0.0583852	Manual Ct		Automatic			Manual	0.322705
3	FSPF R27-H3	PKCe-sybr	SYBR	25.3968	25.4527	0.0790392	Manual Ct		Automatic			Manual	0.322705
4	FSPF R27-H3	PKCe-sybr	SYBR	25.5086	25.4527	0.0790392	Manual Ct		Automatic			Manual	0.322705
15	FSPF R27-V3	PKCe-sybr	SYBR	25.1218	25.2419	0.169885	Manual Ct		Automatic			Manual	0.322705
16	FSPF R27-V3	PKCe-sybr	SYBR	25.362	25.2419	0.169885	Manual Ct		Automatic			Manual	0.322705
27	FSPF R29-H3	PKCe-sybr	SYBR	25.387	25.4498	0.0888361	Manual Ct		Automatic			Manual	0.322705
28	FSPF R29-H3	PKCe-sybr	SYBR	25.5126	25.4498	0.0888361	Manual Ct		Automatic			Manual	0.322705
39	FSPF R44-V3	PKCe-sybr	SYBR	25.6266	25.4675	0.225071	Manual Ct		Automatic			Manual	0.322705
40	FSPF R44-V3	PKCe-sybr	SYBR	25.3083	25.4675	0.225071	Manual Ct		Automatic			Manual	0.322705
51	FSPF R47-H3	PKCe-sybr	SYBR	25.188	25.1574	0.0433809	Manual Ct		Automatic			Manual	0.322705
52	FSPF R47-H3	PKCe-sybr	SYBR	25.1267	25.1574	0.0433809	Manual Ct		Automatic			Manual	0.322705
63	FSPF R47-V3	PKCe-sybr	SYBR	25.4991	25.4739	0.0355382	Manual Ct		Automatic			Manual	0.322705
64	FSPF R47-V3	PKCe-sybr	SYBR	25.4488	25.4739	0.0355382	Manual Ct		Automatic			Manual	0.322705
85	FSPF RR26-H4	PKCe-sybr	SYBR	25.5811	25.5191	0.0876668	Manual Ct		Automatic			Manual	0.322705
86	FSPF RR26-H4	PKCe-sybr	SYBR	25.4571	25.5191	0.0876668	Manual Ct		Automatic			Manual	0.322705
1	FSPM R14-V3	PKCe-sybr	SYBR	25.1232	25.21	0.122761	Manual Ct		Automatic			Manual	0.322705
2	FSPM R14-V3	PKCe-sybr	SYBR	25.2968	25.21	0.122761	Manual Ct		Automatic			Manual	0.322705
13	FSPM R14-V4	PKCe-sybr	SYBR	25.45	25.4475	0.00343918	Manual Ct		Automatic			Manual	0.322705
14	FSPM R14-V4	PKCe-sybr	SYBR	25.4451	25.4475	0.00343918	Manual Ct		Automatic			Manual	0.322705
25	FSPM R26-V3	PKCe-sybr	SYBR	25.3589	25.3688	0.0141222	Manual Ct		Automatic			Manual	0.322705
26	FSPM R26-V3	PKCe-sybr	SYBR	25.3788	25.3688	0.0141222	Manual Ct		Automatic			Manual	0.322705
37	FSPM R29-V3	PKCe-sybr	SYBR	25.3733	25.4348	0.0869695	Manual Ct		Automatic			Manual	0.322705
38	FSPM R29-V3	PKCe-sybr	SYBR	25.4963	25.4348	0.0869695	Manual Ct		Automatic			Manual	0.322705
49	FSPM R42-H3	PKCe-sybr	SYBR	25.801	25.7383	0.0887147	Manual Ct		Automatic			Manual	0.322705
50	FSPM R42-H3	PKCe-sybr	SYBR	25.6756	25.7383	0.0887147	Manual Ct		Automatic			Manual	0.322705
61	FSPM R42-V3	PKCe-sybr	SYBR	25.2457	25.2464	0.00101287	Manual Ct		Automatic			Manual	0.322705
62	FSPM R42-V3	PKCe-sybr	SYBR	25.2471	25.2464	0.00101287	Manual Ct		Automatic			Manual	0.322705
73	FSPM R44-H3	PKCe-sybr	SYBR	25.4201	25.4284	0.0117148	Manual Ct		Automatic			Manual	0.322705
74	FSPM R44-H3	PKCe-sybr	SYBR	25.4367	25.4284	0.0117148	Manual Ct		Automatic			Manual	0.322705
90	H2O	PKCe-sybr	SYBR	Undetermined	0		Manual Ct		Automatic			Manual	0.322705
67	NTC	PKCe-sybr	SYBR	Undetermined			Manual Ct		Automatic			Manual	0.322705
68	Pool	PKCe-sybr	SYBR	24.1533	24.3042	0.140447	Manual Ct		Automatic			Manual	0.322705
69	Pool	PKCe-sybr	SYBR	24.328	24.3042	0.140447	Manual Ct		Automatic			Manual	0.322705
70	Pool	PKCe-sybr	SYBR	24.4312	24.3042	0.140447	Manual Ct		Automatic			Manual	0.322705
57	STD 1.6	PKCe-sybr	SYBR	35.9367			Manual Ct		Automatic			Manual	0.322705
58	STD 1.6	PKCe-sybr	SYBR	36.1121			Manual Ct		Automatic			Manual	0.322705
9	STD 1000	PKCe-sybr	SYBR	25.3389	25.3965		Manual Ct		Automatic			Manual	0.322705
10	STD 1000	PKCe-sybr	SYBR	25.4541	25.3965		Manual Ct		Automatic			Manual	0.322705
21	STD 200	PKCe-sybr	SYBR	27.516			Manual Ct		Automatic			Manual	0.322705
22	STD 200	PKCe-sybr	SYBR	27.5833			Manual Ct		Automatic			Manual	0.322705
33	STD 40	PKCe-sybr	SYBR	29.9195			Manual Ct		Automatic			Manual	0.322705
34	STD 40	PKCe-sybr	SYBR	29.8446			Manual Ct		Automatic			Manual	0.322705
46	STD 8	PKCe-sybr	SYBR	33.0668			Manual Ct		Automatic			Manual	0.322705
77	STD1000	PKCe-sybr	SYBR	25.0418	25.3965	0.0708324	Manual Ct		Automatic			Manual	0.322705
78	STD1000	PKCe-sybr	SYBR	25.1823	25.3965	0.0708324	Manual Ct		Automatic			Manual	0.322705
89	STD1000	PKCe-sybr	SYBR	25.0961	25.3965	0.0708324	Manual Ct		Automatic			Manual	0.322705
43	#NAME?	PKCe-sybr	SYBR	Undetermined			Manual Ct		Automatic			Manual	0.322705
55	#NAME?	PKCe-sybr	SYBR	33.8095			Manual Ct		Automatic			Manual	0.322705
56	#NAME?	PKCe-sybr	SYBR	Undetermined			Manual Ct		Automatic			Manual	0.322705
44	#NAME?	PKCe-sybr	SYBR	Undetermined			Manual Ct		Automatic			Manual	0.322705
31	#NAME?	PKCe-sybr	SYBR	35.223			Manual Ct		Automatic			Manual	0.322705
32	#NAME?	PKCe-sybr	SYBR	Undetermined			Manual Ct		Automatic			Manual	0.322705

## Sheet: Data TG 6
		aMHC
Well	Sample Name	Detector Name	Reporter	Ct	Ct Mean	Ct StdDev	Ct Type	Template Name	Baseline Type	Baseline Start	Baseline Stop	Threshold Type	Threshold
53	FEPF R03-H3	aMHC-sybr	SYBR	19.9422	19.967	0.0351417	Manual Ct		Automatic			Manual	0.232662
54	FEPF R03-H3	aMHC-sybr	SYBR	19.9919	19.967	0.0351417	Manual Ct		Automatic			Manual	0.232662
65	FEPF R07-H3	aMHC-sybr	SYBR	19.5628	19.607	0.0625068	Manual Ct		Automatic			Manual	0.232662
66	FEPF R07-H3	aMHC-sybr	SYBR	19.6512	19.607	0.0625068	Manual Ct		Automatic			Manual	0.232662
7	FEPF R07-V4	aMHC-sybr	SYBR	19.3498	19.3615	0.0165971	Manual Ct		Automatic			Manual	0.232662
8	FEPF R07-V4	aMHC-sybr	SYBR	19.3733	19.3615	0.0165971	Manual Ct		Automatic			Manual	0.232662
77	FEPF R17-H3	aMHC-sybr	SYBR	19.538	19.5186	0.0274501	Manual Ct		Automatic			Manual	0.232662
78	FEPF R17-H3	aMHC-sybr	SYBR	19.4992	19.5186	0.0274501	Manual Ct		Automatic			Manual	0.232662
89	FEPF R17-V3	aMHC-sybr	SYBR	19.2867	19.3011	0.0202966	Manual Ct		Automatic			Manual	0.232662
90	FEPF R17-V3	aMHC-sybr	SYBR	19.3154	19.3011	0.0202966	Manual Ct		Automatic			Manual	0.232662
19	FEPF R19-V2	aMHC-sybr	SYBR	19.2343	19.3039	0.0984968	Manual Ct		Automatic			Manual	0.232662
20	FEPF R19-V2	aMHC-sybr	SYBR	19.3736	19.3039	0.0984968	Manual Ct		Automatic			Manual	0.232662
41	FEPF R40-V3	aMHC-sybr	SYBR	18.8011	18.8556	0.0770458	Manual Ct		Automatic			Manual	0.232662
42	FEPF R40-V3	aMHC-sybr	SYBR	18.9101	18.8556	0.0770458	Manual Ct		Automatic			Manual	0.232662
75	FEPM R03-V3	aMHC-sybr	SYBR	18.6786	18.6556	0.032443	Manual Ct		Automatic			Manual	0.232662
76	FEPM R03-V3	aMHC-sybr	SYBR	18.6327	18.6556	0.032443	Manual Ct		Automatic			Manual	0.232662
87	FEPM R07-V2	aMHC-sybr	SYBR	19.4042	19.4462	0.0594641	Manual Ct		Automatic			Manual	0.232662
88	FEPM R07-V2	aMHC-sybr	SYBR	19.4883	19.4462	0.0594641	Manual Ct		Automatic			Manual	0.232662
67	FEPM R17H4	MHC ALPHA	SYBR	18.7619	19.0555	0.0287583	Manual Ct		Automatic			Manual	0.232662
68	FEPM R17H4	MHC ALPHA	SYBR	18.8025	19.0555	0.0287583	Manual Ct		Automatic			Manual	0.232662
5	FEPM R19-H3	aMHC-sybr	SYBR	20.0575	20.0825	0.03534	Manual Ct		Automatic			Manual	0.232662
6	FEPM R19-H3	aMHC-sybr	SYBR	20.1075	20.0825	0.03534	Manual Ct		Automatic			Manual	0.232662
17	FEPM R19-V3	aMHC-sybr	SYBR	18.8945	18.937	0.0601749	Manual Ct		Automatic			Manual	0.232662
18	FEPM R19-V3	aMHC-sybr	SYBR	18.9796	18.937	0.0601749	Manual Ct		Automatic			Manual	0.232662
55	FEPM R3H4	MHC ALPHA	SYBR	18.4579	18.7249	0.00216466	Manual Ct		Automatic			Manual	0.232662
56	FEPM R3H4	MHC ALPHA	SYBR	18.4549	18.7249	0.00216466	Manual Ct		Automatic			Manual	0.232662
29	FEPM R40-H3	aMHC-sybr	SYBR	19.3349	19.3583	0.0331847	Manual Ct		Automatic			Manual	0.232662
30	FEPM R40-H3	aMHC-sybr	SYBR	19.3818	19.3583	0.0331847	Manual Ct		Automatic			Manual	0.232662
3	FSPF R27-H3	aMHC-sybr	SYBR	19.9393	19.9474	0.0114451	Manual Ct		Automatic			Manual	0.232662
4	FSPF R27-H3	aMHC-sybr	SYBR	19.9555	19.9474	0.0114451	Manual Ct		Automatic			Manual	0.232662
15	FSPF R27-V3	aMHC-sybr	SYBR	19.1092	19.1346	0.0359307	Manual Ct		Automatic			Manual	0.232662
16	FSPF R27-V3	aMHC-sybr	SYBR	19.16	19.1346	0.0359307	Manual Ct		Automatic			Manual	0.232662
27	FSPF R29-H3	aMHC-sybr	SYBR	19.0028	19.0064	0.00504818	Manual Ct		Automatic			Manual	0.232662
28	FSPF R29-H3	aMHC-sybr	SYBR	19.0099	19.0064	0.00504818	Manual Ct		Automatic			Manual	0.232662
39	FSPF R44-V3	aMHC-sybr	SYBR	18.3772	18.2648	0.159001	Manual Ct		Automatic			Manual	0.232662
40	FSPF R44-V3	aMHC-sybr	SYBR	18.1523	18.2648	0.159001	Manual Ct		Automatic			Manual	0.232662
51	FSPF R47-H3	aMHC-sybr	SYBR	18.6158	18.6149	0.00121922	Manual Ct		Automatic			Manual	0.232662
52	FSPF R47-H3	aMHC-sybr	SYBR	18.6141	18.6149	0.00121922	Manual Ct		Automatic			Manual	0.232662
63	FSPF R47-V3	aMHC-sybr	SYBR	18.8008	18.7844	0.0232071	Manual Ct		Automatic			Manual	0.232662
64	FSPF R47-V3	aMHC-sybr	SYBR	18.768	18.7844	0.0232071	Manual Ct		Automatic			Manual	0.232662
85	FSPF RR26-H4	aMHC-sybr	SYBR	19.9926	20.0135	0.0296849	Manual Ct		Automatic			Manual	0.232662
86	FSPF RR26-H4	aMHC-sybr	SYBR	20.0345	20.0135	0.0296849	Manual Ct		Automatic			Manual	0.232662
1	FSPM R14-V3	aMHC-sybr	SYBR	19.1915	19.2416	0.0708795	Manual Ct		Automatic			Manual	0.232662
2	FSPM R14-V3	aMHC-sybr	SYBR	19.2917	19.2416	0.0708795	Manual Ct		Automatic			Manual	0.232662
13	FSPM R14-V4	aMHC-sybr	SYBR	19.2141	19.3062	0.130313	Manual Ct		Automatic			Manual	0.232662
14	FSPM R14-V4	aMHC-sybr	SYBR	19.3984	19.3062	0.130313	Manual Ct		Automatic			Manual	0.232662
25	FSPM R26-V3	aMHC-sybr	SYBR	19.1014	19.1551	0.0758913	Manual Ct		Automatic			Manual	0.232662
26	FSPM R26-V3	aMHC-sybr	SYBR	19.2087	19.1551	0.0758913	Manual Ct		Automatic			Manual	0.232662
37	FSPM R29-V3	aMHC-sybr	SYBR	19.1595	19.2557	0.135989	Manual Ct		Automatic			Manual	0.232662
38	FSPM R29-V3	aMHC-sybr	SYBR	19.3518	19.2557	0.135989	Manual Ct		Automatic			Manual	0.232662
49	FSPM R42-H3	aMHC-sybr	SYBR	19.9643	20.0644	0.141688	Manual Ct		Automatic			Manual	0.232662
50	FSPM R42-H3	aMHC-sybr	SYBR	20.1646	20.0644	0.141688	Manual Ct		Automatic			Manual	0.232662
61	FSPM R42-V3	aMHC-sybr	SYBR	20.0056	20.0328	0.0384743	Manual Ct		Automatic			Manual	0.232662
62	FSPM R42-V3	aMHC-sybr	SYBR	20.06	20.0328	0.0384743	Manual Ct		Automatic			Manual	0.232662
73	FSPM R44-H3	aMHC-sybr	SYBR	18.6664	18.7461	0.112767	Manual Ct		Automatic			Manual	0.232662
74	FSPM R44-H3	aMHC-sybr	SYBR	18.8259	18.7461	0.112767	Manual Ct		Automatic			Manual	0.232662
92	H2O	MHC ALPHA	SYBR	36.2707	0		Manual Ct		Automatic			Manual	0.232662
67	NTC	aMHC-sybr	SYBR	37.1768			Manual Ct		Automatic			Manual	0.232662
68	Pool	aMHC-sybr	SYBR	16.2208	16.3236	0.12051	Manual Ct		Automatic			Manual	0.232662
69	Pool	aMHC-sybr	SYBR	16.2937	16.3236	0.12051	Manual Ct		Automatic			Manual	0.232662
70	Pool	aMHC-sybr	SYBR	16.4562	16.3236	0.12051	Manual Ct		Automatic			Manual	0.232662
57	STD 1.6	aMHC-sybr	SYBR	28.9483			Manual Ct		Automatic			Manual	0.232662
58	STD 1.6	aMHC-sybr	SYBR	28.9491			Manual Ct		Automatic			Manual	0.232662
9	STD 1000	aMHC-sybr	SYBR	19.2354	19.2642		Manual Ct		Automatic			Manual	0.232662
10	STD 1000	aMHC-sybr	SYBR	19.2929	19.2642		Manual Ct		Automatic			Manual	0.232662
21	STD 200	aMHC-sybr	SYBR	21.3059			Manual Ct		Automatic			Manual	0.232662
22	STD 200	aMHC-sybr	SYBR	21.3815			Manual Ct		Automatic			Manual	0.232662
33	STD 40	aMHC-sybr	SYBR	23.7183			Manual Ct		Automatic			Manual	0.232662
34	STD 40	aMHC-sybr	SYBR	23.8324			Manual Ct		Automatic			Manual	0.232662
45	STD 8	aMHC-sybr	SYBR	26.2473			Manual Ct		Automatic			Manual	0.232662
46	STD 8	aMHC-sybr	SYBR	26.369			Manual Ct		Automatic			Manual	0.232662
79	STD1000	MHC ALPHA	SYBR	19.0131	19.2642	0.0246144	Manual Ct		Automatic			Manual	0.232662
80	STD1000	MHC ALPHA	SYBR	18.9639	19.2642	0.0246144	Manual Ct		Automatic			Manual	0.232662
91	STD1000	MHC ALPHA	SYBR	18.9866	19.2642	0.0246144	Manual Ct		Automatic			Manual	0.232662
43	#NAME?	aMHC-sybr	SYBR	35.6351			Manual Ct		Automatic			Manual	0.232662
55	#NAME?	aMHC-sybr	SYBR	34.7384			Manual Ct		Automatic			Manual	0.232662
56	#NAME?	aMHC-sybr	SYBR	Undetermined			Manual Ct		Automatic			Manual	0.232662
44	#NAME?	aMHC-sybr	SYBR	36.5635			Manual Ct		Automatic			Manual	0.232662
31	#NAME?	aMHC-sybr	SYBR	Undetermined			Manual Ct		Automatic			Manual	0.232662
32	#NAME?	aMHC-sybr	SYBR	35.1777			Manual Ct		Automatic			Manual	0.232662

## Sheet: Data TG 7
		bMHC
Well	Sample Name	Detector Name	Reporter	Ct	Ct Mean	Ct StdDev	Ct Type	Template Name	Baseline Type	Baseline Start	Baseline Stop	Threshold Type	Threshold
53	FEPF R03-H3	B-MHC-SYBR	SYBR	17.7891	17.8337	0.0631299	Manual Ct		Automatic			Manual	0.182684
54	FEPF R03-H3	B-MHC-SYBR	SYBR	17.8784	17.8337	0.0631299	Manual Ct		Automatic			Manual	0.182684
65	FEPF R07-H3	B-MHC-SYBR	SYBR	17.8213	17.8575	0.0512816	Manual Ct		Automatic			Manual	0.182684
66	FEPF R07-H3	B-MHC-SYBR	SYBR	17.8938	17.8575	0.0512816	Manual Ct		Automatic			Manual	0.182684
7	FEPF R07-V4	B-MHC-SYBR	SYBR	18.4186	18.378	0.0574128	Manual Ct		Automatic			Manual	0.182684
8	FEPF R07-V4	B-MHC-SYBR	SYBR	18.3374	18.378	0.0574128	Manual Ct		Automatic			Manual	0.182684
77	FEPF R17-H3	B-MHC-SYBR	SYBR	18.0383	18.0969	0.0829113	Manual Ct		Automatic			Manual	0.182684
78	FEPF R17-H3	B-MHC-SYBR	SYBR	18.1556	18.0969	0.0829113	Manual Ct		Automatic			Manual	0.182684
89	FEPF R17-V3	B-MHC-SYBR	SYBR	17.783	17.8387	0.078876	Manual Ct		Automatic			Manual	0.182684
90	FEPF R17-V3	B-MHC-SYBR	SYBR	17.8945	17.8387	0.078876	Manual Ct		Automatic			Manual	0.182684
19	FEPF R19-V2	B-MHC-SYBR	SYBR	18.6092	18.5841	0.0355126	Manual Ct		Automatic			Manual	0.182684
20	FEPF R19-V2	B-MHC-SYBR	SYBR	18.559	18.5841	0.0355126	Manual Ct		Automatic			Manual	0.182684
41	FEPF R40-V3	B-MHC-SYBR	SYBR	18.1679	18.1601	0.0110593	Manual Ct		Automatic			Manual	0.182684
42	FEPF R40-V3	B-MHC-SYBR	SYBR	18.1522	18.1601	0.0110593	Manual Ct		Automatic			Manual	0.182684
75	FEPM R03-V3	B-MHC-SYBR	SYBR	18.1519	18.11	0.0592457	Manual Ct		Automatic			Manual	0.182684
76	FEPM R03-V3	B-MHC-SYBR	SYBR	18.0681	18.11	0.0592457	Manual Ct		Automatic			Manual	0.182684
87	FEPM R07-V2	B-MHC-SYBR	SYBR	18.0394	18.1459	0.150648	Manual Ct		Automatic			Manual	0.182684
88	FEPM R07-V2	B-MHC-SYBR	SYBR	18.2524	18.1459	0.150648	Manual Ct		Automatic			Manual	0.182684
69	FEPM R17H4	mhc beta	SYBR	17.8882	18.1769	0.0165337	Manual Ct		Automatic			Manual	0.182684
70	FEPM R17H4	mhc beta	SYBR	17.9116	18.1769	0.0165337	Manual Ct		Automatic			Manual	0.182684
5	FEPM R19-H3	B-MHC-SYBR	SYBR	17.9663	18.0288	0.0883856	Manual Ct		Automatic			Manual	0.182684
6	FEPM R19-H3	B-MHC-SYBR	SYBR	18.0913	18.0288	0.0883856	Manual Ct		Automatic			Manual	0.182684
17	FEPM R19-V3	B-MHC-SYBR	SYBR	18.231	18.2963	0.0923805	Manual Ct		Automatic			Manual	0.182684
18	FEPM R19-V3	B-MHC-SYBR	SYBR	18.3616	18.2963	0.0923805	Manual Ct		Automatic			Manual	0.182684
57	FEPM R3H4	mhc beta	SYBR	17.6839	18.0082	0.0704412	Manual Ct		Automatic			Manual	0.182684
58	FEPM R3H4	mhc beta	SYBR	17.7836	18.0082	0.0704412	Manual Ct		Automatic			Manual	0.182684
29	FEPM R40-H3	B-MHC-SYBR	SYBR	17.7214	17.7928	0.100997	Manual Ct		Automatic			Manual	0.182684
30	FEPM R40-H3	B-MHC-SYBR	SYBR	17.8642	17.7928	0.100997	Manual Ct		Automatic			Manual	0.182684
3	FSPF R27-H3	B-MHC-SYBR	SYBR	17.7944	17.8681	0.104331	Manual Ct		Automatic			Manual	0.182684
4	FSPF R27-H3	B-MHC-SYBR	SYBR	17.9419	17.8681	0.104331	Manual Ct		Automatic			Manual	0.182684
15	FSPF R27-V3	B-MHC-SYBR	SYBR	17.7565	17.7794	0.0324564	Manual Ct		Automatic			Manual	0.182684
16	FSPF R27-V3	B-MHC-SYBR	SYBR	17.8024	17.7794	0.0324564	Manual Ct		Automatic			Manual	0.182684
27	FSPF R29-H3	B-MHC-SYBR	SYBR	17.8926	17.9327	0.0567007	Manual Ct		Automatic			Manual	0.182684
28	FSPF R29-H3	B-MHC-SYBR	SYBR	17.9728	17.9327	0.0567007	Manual Ct		Automatic			Manual	0.182684
39	FSPF R44-V3	B-MHC-SYBR	SYBR	17.9299	17.8344	0.135033	Manual Ct		Automatic			Manual	0.182684
40	FSPF R44-V3	B-MHC-SYBR	SYBR	17.7389	17.8344	0.135033	Manual Ct		Automatic			Manual	0.182684
51	FSPF R47-H3	B-MHC-SYBR	SYBR	17.4664	17.5014	0.0495013	Manual Ct		Automatic			Manual	0.182684
52	FSPF R47-H3	B-MHC-SYBR	SYBR	17.5364	17.5014	0.0495013	Manual Ct		Automatic			Manual	0.182684
63	FSPF R47-V3	B-MHC-SYBR	SYBR	18.0296	17.9924	0.0525912	Manual Ct		Automatic			Manual	0.182684
64	FSPF R47-V3	B-MHC-SYBR	SYBR	17.9552	17.9924	0.0525912	Manual Ct		Automatic			Manual	0.182684
85	FSPF RR26-H4	B-MHC-SYBR	SYBR	17.9968	18.0134	0.0234984	Manual Ct		Automatic			Manual	0.182684
86	FSPF RR26-H4	B-MHC-SYBR	SYBR	18.03	18.0134	0.0234984	Manual Ct		Automatic			Manual	0.182684
1	FSPM R14-V3	B-MHC-SYBR	SYBR	17.7911	17.8312	0.0566009	Manual Ct		Automatic			Manual	0.182684
2	FSPM R14-V3	B-MHC-SYBR	SYBR	17.8712	17.8312	0.0566009	Manual Ct		Automatic			Manual	0.182684
13	FSPM R14-V4	B-MHC-SYBR	SYBR	17.851	17.7885	0.0884086	Manual Ct		Automatic			Manual	0.182684
14	FSPM R14-V4	B-MHC-SYBR	SYBR	17.7259	17.7885	0.0884086	Manual Ct		Automatic			Manual	0.182684
25	FSPM R26-V3	B-MHC-SYBR	SYBR	17.8846	17.8932	0.0122287	Manual Ct		Automatic			Manual	0.182684
26	FSPM R26-V3	B-MHC-SYBR	SYBR	17.9019	17.8932	0.0122287	Manual Ct		Automatic			Manual	0.182684
37	FSPM R29-V3	B-MHC-SYBR	SYBR	18.0248	17.9564	0.0968326	Manual Ct		Automatic			Manual	0.182684
38	FSPM R29-V3	B-MHC-SYBR	SYBR	17.8879	17.9564	0.0968326	Manual Ct		Automatic			Manual	0.182684
49	FSPM R42-H3	B-MHC-SYBR	SYBR	17.9526	18.0207	0.0962823	Manual Ct		Automatic			Manual	0.182684
50	FSPM R42-H3	B-MHC-SYBR	SYBR	18.0888	18.0207	0.0962823	Manual Ct		Automatic			Manual	0.182684
61	FSPM R42-V3	B-MHC-SYBR	SYBR	17.8943	17.8947	0.000633889	Manual Ct		Automatic			Manual	0.182684
62	FSPM R42-V3	B-MHC-SYBR	SYBR	17.8952	17.8947	0.000633889	Manual Ct		Automatic			Manual	0.182684
73	FSPM R44-H3	B-MHC-SYBR	SYBR	18.1766	18.1562	0.0287718	Manual Ct		Automatic			Manual	0.182684
74	FSPM R44-H3	B-MHC-SYBR	SYBR	18.1359	18.1562	0.0287718	Manual Ct		Automatic			Manual	0.182684
94	H2O	mhc beta	SYBR	Undetermined	0		Manual Ct		Automatic			Manual	0.182684
67	NTC	B-MHC-SYBR	SYBR	Undetermined			Manual Ct		Automatic			Manual	0.182684
68	Pool	B-MHC-SYBR	SYBR	18.0256	18.0347	0.0116583	Manual Ct		Automatic			Manual	0.182684
69	Pool	B-MHC-SYBR	SYBR	18.0307	18.0347	0.0116583	Manual Ct		Automatic			Manual	0.182684
70	Pool	B-MHC-SYBR	SYBR	18.0479	18.0347	0.0116583	Manual Ct		Automatic			Manual	0.182684
57	STD 1.6	B-MHC-SYBR	SYBR	27.0865			Manual Ct		Automatic			Manual	0.182684
58	STD 1.6	B-MHC-SYBR	SYBR	27.1617			Manual Ct		Automatic			Manual	0.182684
9	STD 1000	B-MHC-SYBR	SYBR	18.1307	18.097		Manual Ct		Automatic			Manual	0.182684
10	STD 1000	B-MHC-SYBR	SYBR	18.0632	18.097		Manual Ct		Automatic			Manual	0.182684
21	STD 200	B-MHC-SYBR	SYBR	20.0419			Manual Ct		Automatic			Manual	0.182684
22	STD 200	B-MHC-SYBR	SYBR	20.0098			Manual Ct		Automatic			Manual	0.182684
33	STD 40	B-MHC-SYBR	SYBR	21.9569			Manual Ct		Automatic			Manual	0.182684
34	STD 40	B-MHC-SYBR	SYBR	22.1817			Manual Ct		Automatic			Manual	0.182684
45	STD 8	B-MHC-SYBR	SYBR	24.6376			Manual Ct		Automatic			Manual	0.182684
46	STD 8	B-MHC-SYBR	SYBR	24.814			Manual Ct		Automatic			Manual	0.182684
81	STD1000	mhc beta	SYBR	17.7363	18.097	0.0853073	Manual Ct		Automatic			Manual	0.182684
82	STD1000	mhc beta	SYBR	17.8205	18.097	0.0853073	Manual Ct		Automatic			Manual	0.182684
93	STD1000	mhc beta	SYBR	17.9069	18.097	0.0853073	Manual Ct		Automatic			Manual	0.182684
43	#NAME?	B-MHC-SYBR	SYBR	Undetermined			Manual Ct		Automatic			Manual	0.182684
55	#NAME?	B-MHC-SYBR	SYBR	Undetermined			Manual Ct		Automatic			Manual	0.182684
56	#NAME?	B-MHC-SYBR	SYBR	Undetermined			Manual Ct		Automatic			Manual	0.182684
44	#NAME?	B-MHC-SYBR	SYBR	36.8826			Manual Ct		Automatic			Manual	0.182684
31	#NAME?	B-MHC-SYBR	SYBR	37.8325			Manual Ct		Automatic			Manual	0.182684
32	#NAME?	B-MHC-SYBR	SYBR	36.9654			Manual Ct		Automatic			Manual	0.182684

## Sheet: Data TG 8
		Cx43
Well	Sample Name	Detector Name	Reporter	Ct	Ct Mean	Ct StdDev	Ct Type	Template Name	Baseline Type	Baseline Start	Baseline Stop	Threshold Type	Threshold
53	FEPF R03-H3	Cx43-syb	SYBR	21.8896	21.8329	0.0801748	Manual Ct		Automatic			Manual	0.328104
54	FEPF R03-H3	Cx43-syb	SYBR	21.7762	21.8329	0.0801748	Manual Ct		Automatic			Manual	0.328104
65	FEPF R07-H3	Cx43-syb	SYBR	21.6314	21.6003	0.0440296	Manual Ct		Automatic			Manual	0.328104
66	FEPF R07-H3	Cx43-syb	SYBR	21.5692	21.6003	0.0440296	Manual Ct		Automatic			Manual	0.328104
7	FEPF R07-V4	Cx43-syb	SYBR	21.4405	21.496	0.0785374	Manual Ct		Automatic			Manual	0.328104
8	FEPF R07-V4	Cx43-syb	SYBR	21.5515	21.496	0.0785374	Manual Ct		Automatic			Manual	0.328104
77	FEPF R17-H3	Cx43-syb	SYBR	22.0444	22.0447	0.00039382	Manual Ct		Automatic			Manual	0.328104
78	FEPF R17-H3	Cx43-syb	SYBR	22.0449	22.0447	0.00039382	Manual Ct		Automatic			Manual	0.328104
89	FEPF R17-V3	Cx43-syb	SYBR	21.5817	21.6161	0.0486273	Manual Ct		Automatic			Manual	0.328104
90	FEPF R17-V3	Cx43-syb	SYBR	21.6504	21.6161	0.0486273	Manual Ct		Automatic			Manual	0.328104
19	FEPF R19-V2	Cx43-syb	SYBR	22.1541	22.2428	0.125352	Manual Ct		Automatic			Manual	0.328104
20	FEPF R19-V2	Cx43-syb	SYBR	22.3314	22.2428	0.125352	Manual Ct		Automatic			Manual	0.328104
41	FEPF R40-V3	Cx43-syb	SYBR	21.5991	21.5849	0.0200295	Manual Ct		Automatic			Manual	0.328104
42	FEPF R40-V3	Cx43-syb	SYBR	21.5707	21.5849	0.0200295	Manual Ct		Automatic			Manual	0.328104
75	FEPM R03-V3	Cx43-syb	SYBR	21.9499	21.9553	0.00752439	Manual Ct		Automatic			Manual	0.328104
76	FEPM R03-V3	Cx43-syb	SYBR	21.9606	21.9553	0.00752439	Manual Ct		Automatic			Manual	0.328104
87	FEPM R07-V2	Cx43-syb	SYBR	21.7812	21.8251	0.0621143	Manual Ct		Automatic			Manual	0.328104
88	FEPM R07-V2	Cx43-syb	SYBR	21.869	21.8251	0.0621143	Manual Ct		Automatic			Manual	0.328104
19	FEPM R17H4	Cx43-syb	SYBR	21.9718	22.0544	0.0964657	Manual Ct		Automatic			Manual	0.328104
20	FEPM R17H4	Cx43-syb	SYBR	22.1082	22.0544	0.0964657	Manual Ct		Automatic			Manual	0.328104
5	FEPM R19-H3	Cx43-syb	SYBR	21.7755	21.8093	0.0477048	Manual Ct		Automatic			Manual	0.328104
6	FEPM R19-H3	Cx43-syb	SYBR	21.843	21.8093	0.0477048	Manual Ct		Automatic			Manual	0.328104
17	FEPM R19-V3	Cx43-syb	SYBR	21.9054	21.9051	0.000407307	Manual Ct		Automatic			Manual	0.328104
18	FEPM R19-V3	Cx43-syb	SYBR	21.9048	21.9051	0.000407307	Manual Ct		Automatic			Manual	0.328104
7	FEPM R3H4	Cx43-syb	SYBR	22.1527	22.1946	0.0387036	Manual Ct		Automatic			Manual	0.328104
8	FEPM R3H4	Cx43-syb	SYBR	22.2075	22.1946	0.0387036	Manual Ct		Automatic			Manual	0.328104
29	FEPM R40-H3	Cx43-syb	SYBR	21.7582	21.7525	0.00802881	Manual Ct		Automatic			Manual	0.328104
30	FEPM R40-H3	Cx43-syb	SYBR	21.7469	21.7525	0.00802881	Manual Ct		Automatic			Manual	0.328104
3	FSPF R27-H3	Cx43-syb	SYBR	21.6378	21.7011	0.0895037	Manual Ct		Automatic			Manual	0.328104
4	FSPF R27-H3	Cx43-syb	SYBR	21.7644	21.7011	0.0895037	Manual Ct		Automatic			Manual	0.328104
15	FSPF R27-V3	Cx43-syb	SYBR	21.7627	21.7641	0.0018693	Manual Ct		Automatic			Manual	0.328104
16	FSPF R27-V3	Cx43-syb	SYBR	21.7654	21.7641	0.0018693	Manual Ct		Automatic			Manual	0.328104
27	FSPF R29-H3	Cx43-syb	SYBR	21.7606	21.7954	0.0491763	Manual Ct		Automatic			Manual	0.328104
28	FSPF R29-H3	Cx43-syb	SYBR	21.8301	21.7954	0.0491763	Manual Ct		Automatic			Manual	0.328104
39	FSPF R44-V3	Cx43-syb	SYBR	21.8817	21.7616	0.169758	Manual Ct		Automatic			Manual	0.328104
40	FSPF R44-V3	Cx43-syb	SYBR	21.6416	21.7616	0.169758	Manual Ct		Automatic			Manual	0.328104
51	FSPF R47-H3	Cx43-syb	SYBR	21.3379	21.3471	0.0130756	Manual Ct		Automatic			Manual	0.328104
52	FSPF R47-H3	Cx43-syb	SYBR	21.3564	21.3471	0.0130756	Manual Ct		Automatic			Manual	0.328104
63	FSPF R47-V3	Cx43-syb	SYBR	21.9092	21.9046	0.00649399	Manual Ct		Automatic			Manual	0.328104
64	FSPF R47-V3	Cx43-syb	SYBR	21.9	21.9046	0.00649399	Manual Ct		Automatic			Manual	0.328104
85	FSPF RR26-H4	Cx43-syb	SYBR	21.8308	21.8319	0.00161439	Manual Ct		Automatic			Manual	0.328104
86	FSPF RR26-H4	Cx43-syb	SYBR	21.8331	21.8319	0.00161439	Manual Ct		Automatic			Manual	0.328104
1	FSPM R14-V3	Cx43-syb	SYBR	22.0079	21.8849	0.173897	Manual Ct		Automatic			Manual	0.328104
2	FSPM R14-V3	Cx43-syb	SYBR	21.762	21.8849	0.173897	Manual Ct		Automatic			Manual	0.328104
13	FSPM R14-V4	Cx43-syb	SYBR	21.8206	21.9063	0.121208	Manual Ct		Automatic			Manual	0.328104
14	FSPM R14-V4	Cx43-syb	SYBR	21.992	21.9063	0.121208	Manual Ct		Automatic			Manual	0.328104
25	FSPM R26-V3	Cx43-syb	SYBR	21.9533	21.9624	0.0129691	Manual Ct		Automatic			Manual	0.328104
26	FSPM R26-V3	Cx43-syb	SYBR	21.9716	21.9624	0.0129691	Manual Ct		Automatic			Manual	0.328104
37	FSPM R29-V3	Cx43-syb	SYBR	21.9055	21.9164	0.0154413	Manual Ct		Automatic			Manual	0.328104
38	FSPM R29-V3	Cx43-syb	SYBR	21.9273	21.9164	0.0154413	Manual Ct		Automatic			Manual	0.328104
49	FSPM R42-H3	Cx43-syb	SYBR	21.468	21.5166	0.0687513	Manual Ct		Automatic			Manual	0.328104
50	FSPM R42-H3	Cx43-syb	SYBR	21.5653	21.5166	0.0687513	Manual Ct		Automatic			Manual	0.328104
61	FSPM R42-V3	Cx43-syb	SYBR	21.5201	21.6235	0.146311	Manual Ct		Automatic			Manual	0.328104
62	FSPM R42-V3	Cx43-syb	SYBR	21.727	21.6235	0.146311	Manual Ct		Automatic			Manual	0.328104
73	FSPM R44-H3	Cx43-syb	SYBR	21.6079	21.6349	0.0381102	Manual Ct		Automatic			Manual	0.328104
74	FSPM R44-H3	Cx43-syb	SYBR	21.6618	21.6349	0.0381102	Manual Ct		Automatic			Manual	0.328104
44	H2O	Cx43-syb	SYBR	Undetermined	0		Manual Ct		Automatic			Manual	0.328104
67	NTC	Cx43-syb	SYBR	Undetermined			Manual Ct		Automatic			Manual	0.328104
68	Pool	Cx43-syb	SYBR	21.2236	21.3007	0.0704925	Manual Ct		Automatic			Manual	0.328104
69	Pool	Cx43-syb	SYBR	21.3168	21.3007	0.0704925	Manual Ct		Automatic			Manual	0.328104
70	Pool	Cx43-syb	SYBR	21.3618	21.3007	0.0704925	Manual Ct		Automatic			Manual	0.328104
57	STD 1.6	Cx43-syb	SYBR	31.2246			Manual Ct		Automatic			Manual	0.328104
58	STD 1.6	Cx43-syb	SYBR	31.3645			Manual Ct		Automatic			Manual	0.328104
9	STD 1000	Cx43-syb	SYBR	21.6739	21.7099		Manual Ct		Automatic			Manual	0.328104
10	STD 1000	Cx43-syb	SYBR	21.7458	21.7099		Manual Ct		Automatic			Manual	0.328104
21	STD 200	Cx43-syb	SYBR	23.9342			Manual Ct		Automatic			Manual	0.328104
22	STD 200	Cx43-syb	SYBR	24.0477			Manual Ct		Automatic			Manual	0.328104
33	STD 40	Cx43-syb	SYBR	26.3805			Manual Ct		Automatic			Manual	0.328104
34	STD 40	Cx43-syb	SYBR	26.4872			Manual Ct		Automatic			Manual	0.328104
46	STD 8	Cx43-syb	SYBR	28.9937			Manual Ct		Automatic			Manual	0.328104
31	STD1000	Cx43-syb	SYBR	21.6048	21.7099	0.128597	Manual Ct		Automatic			Manual	0.328104
32	STD1000	Cx43-syb	SYBR	21.7866	21.7099	0.128597	Manual Ct		Automatic			Manual	0.328104
43	#NAME?	Cx43-syb	SYBR	35.7896			Manual Ct		Automatic			Manual	0.328104
55	#NAME?	Cx43-syb	SYBR	34.2966			Manual Ct		Automatic			Manual	0.328104
56	#NAME?	Cx43-syb	SYBR	Undetermined			Manual Ct		Automatic			Manual	0.328104
44	#NAME?	Cx43-syb	SYBR	38.6933			Manual Ct		Automatic			Manual	0.328104
31	#NAME?	Cx43-syb	SYBR	36.9673			Manual Ct		Automatic			Manual	0.328104
32	#NAME?	Cx43-syb	SYBR	Undetermined			Manual Ct		Automatic			Manual	0.328104

## Sheet: Data TG 9
		Cx45
Well	Sample Name	Detector Name	Reporter	Ct	Ct Mean	Ct StdDev	Ct Type	Template Name	Baseline Type	Baseline Start	Baseline Stop	Threshold Type	Threshold
53	FEPF R03-H3	Cx45-syb	SYBR	25.2774	25.2061	0.100748	Manual Ct		Automatic			Manual	0.323694
54	FEPF R03-H3	Cx45-syb	SYBR	25.1349	25.2061	0.100748	Manual Ct		Automatic			Manual	0.323694
65	FEPF R07-H3	Cx45-syb	SYBR	25.1731	25.0847	0.125031	Manual Ct		Automatic			Manual	0.323694
66	FEPF R07-H3	Cx45-syb	SYBR	24.9963	25.0847	0.125031	Manual Ct		Automatic			Manual	0.323694
7	FEPF R07-V4	Cx45-syb	SYBR	24.6946	24.7056	0.0154547	Manual Ct		Automatic			Manual	0.323694
8	FEPF R07-V4	Cx45-syb	SYBR	24.7165	24.7056	0.0154547	Manual Ct		Automatic			Manual	0.323694
77	FEPF R17-H3	Cx45-syb	SYBR	25.4616	25.4284	0.0469968	Manual Ct		Automatic			Manual	0.323694
78	FEPF R17-H3	Cx45-syb	SYBR	25.3952	25.4284	0.0469968	Manual Ct		Automatic			Manual	0.323694
89	FEPF R17-V3	Cx45-syb	SYBR	24.9536	24.9368	0.0237371	Manual Ct		Automatic			Manual	0.323694
90	FEPF R17-V3	Cx45-syb	SYBR	24.92	24.9368	0.0237371	Manual Ct		Automatic			Manual	0.323694
19	FEPF R19-V2	Cx45-syb	SYBR	25.3129	25.3834	0.099685	Manual Ct		Automatic			Manual	0.323694
20	FEPF R19-V2	Cx45-syb	SYBR	25.4538	25.3834	0.099685	Manual Ct		Automatic			Manual	0.323694
41	FEPF R40-V3	Cx45-syb	SYBR	25.0996	25.2083	0.153669	Manual Ct		Automatic			Manual	0.323694
42	FEPF R40-V3	Cx45-syb	SYBR	25.317	25.2083	0.153669	Manual Ct		Automatic			Manual	0.323694
75	FEPM R03-V3	Cx45-syb	SYBR	25.0598	25.1326	0.103006	Manual Ct		Automatic			Manual	0.323694
76	FEPM R03-V3	Cx45-syb	SYBR	25.2054	25.1326	0.103006	Manual Ct		Automatic			Manual	0.323694
87	FEPM R07-V2	Cx45-syb	SYBR	25.0129	25.0326	0.0277846	Manual Ct		Automatic			Manual	0.323694
88	FEPM R07-V2	Cx45-syb	SYBR	25.0522	25.0326	0.0277846	Manual Ct		Automatic			Manual	0.323694
21	FEPM R17H4	Cx45-syb	SYBR	25.2163	25.4064	0.0221807	Manual Ct		Automatic			Manual	0.323694
22	FEPM R17H4	Cx45-syb	SYBR	25.2477	25.4064	0.0221807	Manual Ct		Automatic			Manual	0.323694
5	FEPM R19-H3	Cx45-syb	SYBR	25.0781	25.0478	0.0428644	Manual Ct		Automatic			Manual	0.323694
6	FEPM R19-H3	Cx45-syb	SYBR	25.0175	25.0478	0.0428644	Manual Ct		Automatic			Manual	0.323694
17	FEPM R19-V3	Cx45-syb	SYBR	25.1139	25.1237	0.0138808	Manual Ct		Automatic			Manual	0.323694
18	FEPM R19-V3	Cx45-syb	SYBR	25.1335	25.1237	0.0138808	Manual Ct		Automatic			Manual	0.323694
9	FEPM R3H4	Cx45-syb	SYBR	25.0931	25.2566	0.0139388	Manual Ct		Automatic			Manual	0.323694
10	FEPM R3H4	Cx45-syb	SYBR	25.0734	25.2566	0.0139388	Manual Ct		Automatic			Manual	0.323694
29	FEPM R40-H3	Cx45-syb	SYBR	25.0566	24.9992	0.0812497	Manual Ct		Automatic			Manual	0.323694
30	FEPM R40-H3	Cx45-syb	SYBR	24.9417	24.9992	0.0812497	Manual Ct		Automatic			Manual	0.323694
3	FSPF R27-H3	Cx45-syb	SYBR	25.1536	25.1121	0.0586172	Manual Ct		Automatic			Manual	0.323694
4	FSPF R27-H3	Cx45-syb	SYBR	25.0707	25.1121	0.0586172	Manual Ct		Automatic			Manual	0.323694
15	FSPF R27-V3	Cx45-syb	SYBR	25.2465	25.2682	0.0306397	Manual Ct		Automatic			Manual	0.323694
16	FSPF R27-V3	Cx45-syb	SYBR	25.2899	25.2682	0.0306397	Manual Ct		Automatic			Manual	0.323694
27	FSPF R29-H3	Cx45-syb	SYBR	25.3333	25.4025	0.097782	Manual Ct		Automatic			Manual	0.323694
28	FSPF R29-H3	Cx45-syb	SYBR	25.4716	25.4025	0.097782	Manual Ct		Automatic			Manual	0.323694
39	FSPF R44-V3	Cx45-syb	SYBR	25.3062	25.2574	0.0691195	Manual Ct		Automatic			Manual	0.323694
40	FSPF R44-V3	Cx45-syb	SYBR	25.2085	25.2574	0.0691195	Manual Ct		Automatic			Manual	0.323694
51	FSPF R47-H3	Cx45-syb	SYBR	25.419	25.3541	0.0918707	Manual Ct		Automatic			Manual	0.323694
52	FSPF R47-H3	Cx45-syb	SYBR	25.2891	25.3541	0.0918707	Manual Ct		Automatic			Manual	0.323694
63	FSPF R47-V3	Cx45-syb	SYBR	25.6888	25.6286	0.0852418	Manual Ct		Automatic			Manual	0.323694
64	FSPF R47-V3	Cx45-syb	SYBR	25.5683	25.6286	0.0852418	Manual Ct		Automatic			Manual	0.323694
85	FSPF RR26-H4	Cx45-syb	SYBR	25.2871	25.3395	0.0740746	Manual Ct		Automatic			Manual	0.323694
86	FSPF RR26-H4	Cx45-syb	SYBR	25.3919	25.3395	0.0740746	Manual Ct		Automatic			Manual	0.323694
1	FSPM R14-V3	Cx45-syb	SYBR	25.0759	25.1401	0.0908147	Manual Ct		Automatic			Manual	0.323694
2	FSPM R14-V3	Cx45-syb	SYBR	25.2043	25.1401	0.0908147	Manual Ct		Automatic			Manual	0.323694
13	FSPM R14-V4	Cx45-syb	SYBR	25.1485	25.1416	0.00963511	Manual Ct		Automatic			Manual	0.323694
14	FSPM R14-V4	Cx45-syb	SYBR	25.1348	25.1416	0.00963511	Manual Ct		Automatic			Manual	0.323694
25	FSPM R26-V3	Cx45-syb	SYBR	25.388	25.3837	0.00607589	Manual Ct		Automatic			Manual	0.323694
26	FSPM R26-V3	Cx45-syb	SYBR	25.3794	25.3837	0.00607589	Manual Ct		Automatic			Manual	0.323694
37	FSPM R29-V3	Cx45-syb	SYBR	25.4145	25.4486	0.0482066	Manual Ct		Automatic			Manual	0.323694
38	FSPM R29-V3	Cx45-syb	SYBR	25.4827	25.4486	0.0482066	Manual Ct		Automatic			Manual	0.323694
49	FSPM R42-H3	Cx45-syb	SYBR	25.2769	25.3759	0.139932	Manual Ct		Automatic			Manual	0.323694
50	FSPM R42-H3	Cx45-syb	SYBR	25.4748	25.3759	0.139932	Manual Ct		Automatic			Manual	0.323694
61	FSPM R42-V3	Cx45-syb	SYBR	25.1702	25.2779	0.152371	Manual Ct		Automatic			Manual	0.323694
62	FSPM R42-V3	Cx45-syb	SYBR	25.3857	25.2779	0.152371	Manual Ct		Automatic			Manual	0.323694
73	FSPM R44-H3	Cx45-syb	SYBR	24.8807	24.9157	0.049593	Manual Ct		Automatic			Manual	0.323694
74	FSPM R44-H3	Cx45-syb	SYBR	24.9508	24.9157	0.049593	Manual Ct		Automatic			Manual	0.323694
46	H2O	Cx45-syb	SYBR	Undetermined	0		Manual Ct		Automatic			Manual	0.323694
67	NTC	Cx45-syb	SYBR	Undetermined			Manual Ct		Automatic			Manual	0.323694
68	Pool	Cx45-syb	SYBR	25.0231	25.2407	0.190507	Manual Ct		Automatic			Manual	0.323694
69	Pool	Cx45-syb	SYBR	25.3222	25.2407	0.190507	Manual Ct		Automatic			Manual	0.323694
70	Pool	Cx45-syb	SYBR	25.377	25.2407	0.190507	Manual Ct		Automatic			Manual	0.323694
57	STD 1.6	Cx45-syb	SYBR	34.8305			Manual Ct		Automatic			Manual	0.323694
58	STD 1.6	Cx45-syb	SYBR	34.9414			Manual Ct		Automatic			Manual	0.323694
9	STD 1000	Cx45-syb	SYBR	24.9649	24.9952		Manual Ct		Automatic			Manual	0.323694
10	STD 1000	Cx45-syb	SYBR	25.0256	24.9952		Manual Ct		Automatic			Manual	0.323694
21	STD 200	Cx45-syb	SYBR	27.4014			Manual Ct		Automatic			Manual	0.323694
22	STD 200	Cx45-syb	SYBR	27.5794			Manual Ct		Automatic			Manual	0.323694
33	STD 40	Cx45-syb	SYBR	30.1352			Manual Ct		Automatic			Manual	0.323694
34	STD 40	Cx45-syb	SYBR	29.9303			Manual Ct		Automatic			Manual	0.323694
45	STD 8	Cx45-syb	SYBR	32.3488			Manual Ct		Automatic			Manual	0.323694
46	STD 8	Cx45-syb	SYBR	32.895			Manual Ct		Automatic			Manual	0.323694
33	STD1000	Cx45-syb	SYBR	24.8299	24.9952	0.0625139	Manual Ct		Automatic			Manual	0.323694
34	STD1000	Cx45-syb	SYBR	24.7583	24.9952	0.0625139	Manual Ct		Automatic			Manual	0.323694
45	STD1000	Cx45-syb	SYBR	24.8828	24.9952	0.0625139	Manual Ct		Automatic			Manual	0.323694
43	#NAME?	Cx45-syb	SYBR	Undetermined			Manual Ct		Automatic			Manual	0.323694
55	#NAME?	Cx45-syb	SYBR	33.6121			Manual Ct		Automatic			Manual	0.323694
56	#NAME?	Cx45-syb	SYBR	35.1545			Manual Ct		Automatic			Manual	0.323694
44	#NAME?	Cx45-syb	SYBR	36.9495			Manual Ct		Automatic			Manual	0.323694
31	#NAME?	Cx45-syb	SYBR	Undetermined			Manual Ct		Automatic			Manual	0.323694
32	#NAME?	Cx45-syb	SYBR	Undetermined			Manual Ct		Automatic			Manual	0.323694

[truncated: 13 more sheets: Collected data (Ct mean), Input data, Formula (relative quantificatio, Results, GraphTarget 1, Graph Target 2,  Graph Target 3, Graph Target 4, Graph Target 5, Graph Target 6, Graph Target 7, Graph Target 8, GraphTarget 9]
