# Supplementary material for: Effects of High Intensity Interval Training on Pregnant Rats, and the Placenta, Heart and Liver of Their Fetuses
Source: PLoS One. 2015 Nov 13;10(11):e0143095. doi: 10.1371/journal.pone.0143095 (PMC4643918; doi:10.1371/journal.pone.0143095)
Supplement: S6 File — (XLSX) [file pone.0143095.s006.xlsx]

## Sheet: Data Ref gene
		Refgenes
	Sample Name						HPRT	SDHA	(HPRT+SDHA)/2
	FEPF R03-H3				21.4872		22.7839	20.1905	21.4872
	FEPF R03-H3				21.4872		22.7839	20.1905	21.4872
	FEPF R07-H3				21.5727		22.8045	20.341	21.5727
	FEPF R07-H3				21.5727		22.8045	20.341	21.5727
	FEPF R07-V4				21.7423		23.0331	20.4515	21.7423
	FEPF R07-V4				21.7423		23.0331	20.4515	21.7423
	FEPF R17-H3				22.128		23.4154	20.8406	22.128
	FEPF R17-H3				22.128		23.4154	20.8406	22.128
	FEPF R17-V3				21.6789		22.9588	20.3991	21.6789
	FEPF R17-V3				21.6789		22.9588	20.3991	21.6789
	FEPF R19-V2				21.92		23.1709	20.6691	21.92
	FEPF R19-V2				21.92		23.1709	20.6691	21.92
	FEPF R40-V3				21.7241		22.8946	20.5535	21.7241
	FEPF R40-V3				21.7241		22.8946	20.5535	21.7241
	FEPM R03-V3				21.5193		22.7054	20.3331	21.5193
	FEPM R03-V3				21.5193		22.7054	20.3331	21.5193
	FEPM R07-V2				21.7653		23.0087	20.5219	21.7653
	FEPM R07-V2				21.7653		23.0087	20.5219	21.7653
	FEPM R17H4				22.0407		23.3661	20.7154	22.0407
	FEPM R17H4				22.0407		23.3661	20.7154	22.0407
	FEPM R19-H3				21.7193		22.951	20.4877	21.7193
	FEPM R19-H3				21.7193		22.951	20.4877	21.7193
	FEPM R19-V3				21.6903		22.9723	20.4084	21.6903
	FEPM R19-V3				21.6903		22.9723	20.4084	21.6903
	FEPM R3H4				21.8774		23.0444	20.7105	21.8774
	FEPM R3H4				21.8774		23.0444	20.7105	21.8774
	FEPM R40-H3				21.5318		22.7834	20.2802	21.5318
	FEPM R40-H3				21.5318		22.7834	20.2802	21.5318
	FSPF R27-H3				21.6472		22.8854	20.409	21.6472
	FSPF R27-H3				21.6472		22.8854	20.409	21.6472
	FSPF R27-V3				21.5643		22.8429	20.2856	21.5643
	FSPF R27-V3				21.5643		22.8429	20.2856	21.5643
	FSPF R29-H3				21.5601		22.851	20.2692	21.5601
	FSPF R29-H3				21.5601		22.851	20.2692	21.5601
	FSPF R44-V3				21.6322		22.8985	20.3659	21.6322
	FSPF R44-V3				21.6322		22.8985	20.3659	21.6322
	FSPF R47-H3				21.3037		22.6624	19.9451	21.3037
	FSPF R47-H3				21.3037		22.6624	19.9451	21.3037
	FSPF R47-V3				21.5564		22.8816	20.2312	21.5564
	FSPF R47-V3				21.5564		22.8816	20.2312	21.5564
	FSPF RR26-H4				21.7071		22.9893	20.4249	21.7071
	FSPF RR26-H4				21.7071		22.9893	20.4249	21.7071
	FSPM R14-V3				21.5527		22.868	20.2375	21.5527
	FSPM R14-V3				21.5527		22.868	20.2375	21.5527
	FSPM R14-V4				21.6496		22.8936	20.4056	21.6496
	FSPM R14-V4				21.6496		22.8936	20.4056	21.6496
	FSPM R26-V3				21.7436		22.963	20.5242	21.7436
	FSPM R26-V3				21.7436		22.963	20.5242	21.7436
	FSPM R29-V3				21.6178		22.944	20.2916	21.6178
	FSPM R29-V3				21.6178		22.944	20.2916	21.6178
	FSPM R42-H3				21.6241		22.892	20.3562	21.6241
	FSPM R42-H3				21.6241		22.892	20.3562	21.6241
	FSPM R42-V3				21.4294		22.6964	20.1625	21.4294
	FSPM R42-V3				21.4294		22.6964	20.1625	21.4294
	FSPM R44-H3				21.601		22.8304	20.3715	21.601
	FSPM R44-H3				21.601		22.8304	20.3715	21.601

## Sheet: Data TG 1
		Timp-1
Well	Sample Name	Detector Name	Reporter	Ct	Ct Mean	Ct StdDev	Ct Type	Template Name	Baseline Type	Baseline Start	Baseline Stop	Threshold Type	Threshold
53	FEPF R03-H3	Timp1-sybr	SYBR	26.0691	26.0668	0.00317214	Manual Ct		Automatic			Manual	0.251289
54	FEPF R03-H3	Timp1-sybr	SYBR	26.0646	26.0668	0.00317214	Manual Ct		Automatic			Manual	0.251289
65	FEPF R07-H3	Timp1-sybr	SYBR	26.3528	26.3748	0.0310268	Manual Ct		Automatic			Manual	0.251289
66	FEPF R07-H3	Timp1-sybr	SYBR	26.3967	26.3748	0.0310268	Manual Ct		Automatic			Manual	0.251289
7	FEPF R07-V4	Timp1-sybr	SYBR	26.7282	26.7641	0.0507192	Manual Ct		Automatic			Manual	0.251289
8	FEPF R07-V4	Timp1-sybr	SYBR	26.8	26.7641	0.0507192	Manual Ct		Automatic			Manual	0.251289
77	FEPF R17-H3	Timp1-sybr	SYBR	26.3235	26.3872	0.0901241	Manual Ct		Automatic			Manual	0.251289
78	FEPF R17-H3	Timp1-sybr	SYBR	26.4509	26.3872	0.0901241	Manual Ct		Automatic			Manual	0.251289
89	FEPF R17-V3	Timp1-sybr	SYBR	26.3883	26.4084	0.0283928	Manual Ct		Automatic			Manual	0.251289
90	FEPF R17-V3	Timp1-sybr	SYBR	26.4285	26.4084	0.0283928	Manual Ct		Automatic			Manual	0.251289
19	FEPF R19-V2	Timp1-sybr	SYBR	26.1528	26.2324	0.112618	Manual Ct		Automatic			Manual	0.251289
20	FEPF R19-V2	Timp1-sybr	SYBR	26.312	26.2324	0.112618	Manual Ct		Automatic			Manual	0.251289
41	FEPF R40-V3	Timp1-sybr	SYBR	25.6925	25.791	0.139253	Manual Ct		Automatic			Manual	0.251289
42	FEPF R40-V3	Timp1-sybr	SYBR	25.8895	25.791	0.139253	Manual Ct		Automatic			Manual	0.251289
75	FEPM R03-V3	Timp1-sybr	SYBR	25.9842	25.9471	0.0524711	Manual Ct		Automatic			Manual	0.251289
76	FEPM R03-V3	Timp1-sybr	SYBR	25.91	25.9471	0.0524711	Manual Ct		Automatic			Manual	0.251289
87	FEPM R07-V2	Timp1-sybr	SYBR	26.5355	26.5879	0.0741596	Manual Ct		Automatic			Manual	0.251289
88	FEPM R07-V2	Timp1-sybr	SYBR	26.6403	26.5879	0.0741596	Manual Ct		Automatic			Manual	0.251289
23	FEPM R17H4	Timp1-sybr	SYBR	26.1178	26.2537	0.0545926	Manual Ct		Automatic			Manual	0.251289
24	FEPM R17H4	Timp1-sybr	SYBR	26.0406	26.2537	0.0545926	Manual Ct		Automatic			Manual	0.251289
5	FEPM R19-H3	Timp1-sybr	SYBR	26.3815	26.3899	0.0118483	Manual Ct		Automatic			Manual	0.251289
6	FEPM R19-H3	Timp1-sybr	SYBR	26.3982	26.3899	0.0118483	Manual Ct		Automatic			Manual	0.251289
17	FEPM R19-V3	Timp1-sybr	SYBR	26.1165	26.1736	0.0807871	Manual Ct		Automatic			Manual	0.251289
18	FEPM R19-V3	Timp1-sybr	SYBR	26.2307	26.1736	0.0807871	Manual Ct		Automatic			Manual	0.251289
11	FEPM R3H4	Timp1-sybr	SYBR	26.3507	26.468	0.0828412	Manual Ct		Automatic			Manual	0.251289
12	FEPM R3H4	Timp1-sybr	SYBR	26.2336	26.468	0.0828412	Manual Ct		Automatic			Manual	0.251289
29	FEPM R40-H3	Timp1-sybr	SYBR	25.8254	25.8816	0.0794155	Manual Ct		Automatic			Manual	0.251289
30	FEPM R40-H3	Timp1-sybr	SYBR	25.9377	25.8816	0.0794155	Manual Ct		Automatic			Manual	0.251289
3	FSPF R27-H3	Timp1-sybr	SYBR	26.3351	26.3585	0.0331578	Manual Ct		Automatic			Manual	0.251289
4	FSPF R27-H3	Timp1-sybr	SYBR	26.382	26.3585	0.0331578	Manual Ct		Automatic			Manual	0.251289
15	FSPF R27-V3	Timp1-sybr	SYBR	25.983	25.978	0.00711304	Manual Ct		Automatic			Manual	0.251289
16	FSPF R27-V3	Timp1-sybr	SYBR	25.9729	25.978	0.00711304	Manual Ct		Automatic			Manual	0.251289
27	FSPF R29-H3	Timp1-sybr	SYBR	26.2332	26.2417	0.0119306	Manual Ct		Automatic			Manual	0.251289
28	FSPF R29-H3	Timp1-sybr	SYBR	26.2501	26.2417	0.0119306	Manual Ct		Automatic			Manual	0.251289
39	FSPF R44-V3	Timp1-sybr	SYBR	25.7816	25.7335	0.0680122	Manual Ct		Automatic			Manual	0.251289
40	FSPF R44-V3	Timp1-sybr	SYBR	25.6854	25.7335	0.0680122	Manual Ct		Automatic			Manual	0.251289
51	FSPF R47-H3	Timp1-sybr	SYBR	25.9938	25.9343	0.0841602	Manual Ct		Automatic			Manual	0.251289
52	FSPF R47-H3	Timp1-sybr	SYBR	25.8748	25.9343	0.0841602	Manual Ct		Automatic			Manual	0.251289
63	FSPF R47-V3	Timp1-sybr	SYBR	25.9197	25.9562	0.0516606	Manual Ct		Automatic			Manual	0.251289
64	FSPF R47-V3	Timp1-sybr	SYBR	25.9928	25.9562	0.0516606	Manual Ct		Automatic			Manual	0.251289
85	FSPF RR26-H4	Timp1-sybr	SYBR	26.4568	26.4156	0.0581775	Manual Ct		Automatic			Manual	0.251289
86	FSPF RR26-H4	Timp1-sybr	SYBR	26.3745	26.4156	0.0581775	Manual Ct		Automatic			Manual	0.251289
1	FSPM R14-V3	Timp1-sybr	SYBR	26.111	26.1691	0.0822747	Manual Ct		Automatic			Manual	0.251289
2	FSPM R14-V3	Timp1-sybr	SYBR	26.2273	26.1691	0.0822747	Manual Ct		Automatic			Manual	0.251289
13	FSPM R14-V4	Timp1-sybr	SYBR	26.3344	26.2752	0.0838419	Manual Ct		Automatic			Manual	0.251289
14	FSPM R14-V4	Timp1-sybr	SYBR	26.2159	26.2752	0.0838419	Manual Ct		Automatic			Manual	0.251289
25	FSPM R26-V3	Timp1-sybr	SYBR	26.0275	26.0017	0.0365066	Manual Ct		Automatic			Manual	0.251289
26	FSPM R26-V3	Timp1-sybr	SYBR	25.9759	26.0017	0.0365066	Manual Ct		Automatic			Manual	0.251289
37	FSPM R29-V3	Timp1-sybr	SYBR	26.0379	26.0938	0.0791039	Manual Ct		Automatic			Manual	0.251289
38	FSPM R29-V3	Timp1-sybr	SYBR	26.1498	26.0938	0.0791039	Manual Ct		Automatic			Manual	0.251289
49	FSPM R42-H3	Timp1-sybr	SYBR	26.193	26.2459	0.0748097	Manual Ct		Automatic			Manual	0.251289
50	FSPM R42-H3	Timp1-sybr	SYBR	26.2988	26.2459	0.0748097	Manual Ct		Automatic			Manual	0.251289
61	FSPM R42-V3	Timp1-sybr	SYBR	25.9205	25.9135	0.00985764	Manual Ct		Automatic			Manual	0.251289
62	FSPM R42-V3	Timp1-sybr	SYBR	25.9066	25.9135	0.00985764	Manual Ct		Automatic			Manual	0.251289
73	FSPM R44-H3	Timp1-sybr	SYBR	25.9306	25.9919	0.0866526	Manual Ct		Automatic			Manual	0.251289
74	FSPM R44-H3	Timp1-sybr	SYBR	26.0531	25.9919	0.0866526	Manual Ct		Automatic			Manual	0.251289
48	H2O	Timp1-sybr	SYBR	Undetermined	0		Manual Ct		Automatic			Manual	0.251289
67	NTC	Timp1-sybr	SYBR	Undetermined			Manual Ct		Automatic			Manual	0.251289
68	Pool	Timp1-sybr	SYBR	26.2917	26.3307	0.0560296	Manual Ct		Automatic			Manual	0.251289
69	Pool	Timp1-sybr	SYBR	26.3057	26.3307	0.0560296	Manual Ct		Automatic			Manual	0.251289
70	Pool	Timp1-sybr	SYBR	26.3949	26.3307	0.0560296	Manual Ct		Automatic			Manual	0.251289
57	STD 1.6	Timp1-sybr	SYBR	35.9293			Manual Ct		Automatic			Manual	0.251289
58	STD 1.6	Timp1-sybr	SYBR	36.3568			Manual Ct		Automatic			Manual	0.251289
9	STD 1000	Timp1-sybr	SYBR	26.2682	26.2618		Manual Ct		Automatic			Manual	0.251289
10	STD 1000	Timp1-sybr	SYBR	26.2554	26.2618		Manual Ct		Automatic			Manual	0.251289
21	STD 200	Timp1-sybr	SYBR	28.5753			Manual Ct		Automatic			Manual	0.251289
22	STD 200	Timp1-sybr	SYBR	28.4678			Manual Ct		Automatic			Manual	0.251289
33	STD 40	Timp1-sybr	SYBR	30.8229			Manual Ct		Automatic			Manual	0.251289
34	STD 40	Timp1-sybr	SYBR	30.8128			Manual Ct		Automatic			Manual	0.251289
36	STD1000	Timp1-sybr	SYBR	26.1914	26.2618	0.147266	Manual Ct		Automatic			Manual	0.251289
47	STD1000	Timp1-sybr	SYBR	25.9832	26.2618	0.147266	Manual Ct		Automatic			Manual	0.251289
43	#NAME?	Timp1-sybr	SYBR	Undetermined			Manual Ct		Automatic			Manual	0.251289
55	#NAME?	Timp1-sybr	SYBR	Undetermined			Manual Ct		Automatic			Manual	0.251289
56	#NAME?	Timp1-sybr	SYBR	Undetermined			Manual Ct		Automatic			Manual	0.251289
44	#NAME?	Timp1-sybr	SYBR	Undetermined			Manual Ct		Automatic			Manual	0.251289
31	#NAME?	Timp1-sybr	SYBR	Undetermined			Manual Ct		Automatic			Manual	0.251289
32	#NAME?	Timp1-sybr	SYBR	Undetermined			Manual Ct		Automatic			Manual	0.251289

## Sheet: Data TG 2
		Timp-3
Well	Sample Name	Detector Name	Reporter	Ct	Ct Mean	Ct StdDev	Ct Type	Template Name	Baseline Type	Baseline Start	Baseline Stop	Threshold Type	Threshold
53	FEPF R03-H3	Timp3	SYBR	23.2579	23.335	0.108938	Manual Ct		Automatic			Manual	0.336215
54	FEPF R03-H3	Timp3	SYBR	23.412	23.335	0.108938	Manual Ct		Automatic			Manual	0.336215
65	FEPF R07-H3	Timp3	SYBR	23.2897	23.3085	0.0265829	Manual Ct		Automatic			Manual	0.336215
66	FEPF R07-H3	Timp3	SYBR	23.3273	23.3085	0.0265829	Manual Ct		Automatic			Manual	0.336215
7	FEPF R07-V4	Timp3	SYBR	23.2257	23.2224	0.00475956	Manual Ct		Automatic			Manual	0.336215
8	FEPF R07-V4	Timp3	SYBR	23.219	23.2224	0.00475956	Manual Ct		Automatic			Manual	0.336215
77	FEPF R17-H3	Timp3	SYBR	23.7023	23.7329	0.0432541	Manual Ct		Automatic			Manual	0.336215
78	FEPF R17-H3	Timp3	SYBR	23.7635	23.7329	0.0432541	Manual Ct		Automatic			Manual	0.336215
89	FEPF R17-V3	Timp3	SYBR	23.523	23.56	0.0522877	Manual Ct		Automatic			Manual	0.336215
90	FEPF R17-V3	Timp3	SYBR	23.597	23.56	0.0522877	Manual Ct		Automatic			Manual	0.336215
19	FEPF R19-V2	Timp3	SYBR	23.3112	23.3414	0.0426391	Manual Ct		Automatic			Manual	0.336215
20	FEPF R19-V2	Timp3	SYBR	23.3715	23.3414	0.0426391	Manual Ct		Automatic			Manual	0.336215
41	FEPF R40-V3	Timp3	SYBR	23.1475	23.1162	0.0441847	Manual Ct		Automatic			Manual	0.336215
42	FEPF R40-V3	Timp3	SYBR	23.085	23.1162	0.0441847	Manual Ct		Automatic			Manual	0.336215
31	FEPM R03-H4	Timp3	SYBR	23.0214	23.0089	0.0177138	Manual Ct		Automatic			Manual	0.336215
32	FEPM R03-H4	Timp3	SYBR	22.9964	23.0089	0.0177138	Manual Ct		Automatic			Manual	0.336215
75	FEPM R03-V3	Timp3	SYBR	23.0815	23.0839	0.00349718	Manual Ct		Automatic			Manual	0.336215
76	FEPM R03-V3	Timp3	SYBR	23.0864	23.0839	0.00349718	Manual Ct		Automatic			Manual	0.336215
87	FEPM R07-V2	Timp3	SYBR	23.2756	23.2892	0.0192554	Manual Ct		Automatic			Manual	0.336215
88	FEPM R07-V2	Timp3	SYBR	23.3028	23.2892	0.0192554	Manual Ct		Automatic			Manual	0.336215
43	FEPM R17-H4	Timp3	SYBR	23.3014	23.3193	0.0254459	Manual Ct		Automatic			Manual	0.336215
44	FEPM R17-H4	Timp3	SYBR	23.3373	23.3193	0.0254459	Manual Ct		Automatic			Manual	0.336215
5	FEPM R19-H3	Timp3	SYBR	23.4078	23.4244	0.0235887	Manual Ct		Automatic			Manual	0.336215
6	FEPM R19-H3	Timp3	SYBR	23.4411	23.4244	0.0235887	Manual Ct		Automatic			Manual	0.336215
17	FEPM R19-V3	Timp3	SYBR	23.2505	23.2567	0.00882454	Manual Ct		Automatic			Manual	0.336215
18	FEPM R19-V3	Timp3	SYBR	23.263	23.2567	0.00882454	Manual Ct		Automatic			Manual	0.336215
29	FEPM R40-H3	Timp3	SYBR	23.0524	23.0692	0.0238882	Manual Ct		Automatic			Manual	0.336215
30	FEPM R40-H3	Timp3	SYBR	23.0861	23.0692	0.0238882	Manual Ct		Automatic			Manual	0.336215
85	FSPF R26-H4	Timp3	SYBR	23.7418	23.7158	0.0368492	Manual Ct		Automatic			Manual	0.336215
86	FSPF R26-H4	Timp3	SYBR	23.6897	23.7158	0.0368492	Manual Ct		Automatic			Manual	0.336215
3	FSPF R27-H3	Timp3	SYBR	23.6988	23.7085	0.0137001	Manual Ct		Automatic			Manual	0.336215
4	FSPF R27-H3	Timp3	SYBR	23.7182	23.7085	0.0137001	Manual Ct		Automatic			Manual	0.336215
15	FSPF R27-V3	Timp3	SYBR	23.3881	23.3861	0.00276483	Manual Ct		Automatic			Manual	0.336215
16	FSPF R27-V3	Timp3	SYBR	23.3842	23.3861	0.00276483	Manual Ct		Automatic			Manual	0.336215
27	FSPF R29-H3	Timp3	SYBR	23.4732	23.4835	0.0145997	Manual Ct		Automatic			Manual	0.336215
28	FSPF R29-H3	Timp3	SYBR	23.4938	23.4835	0.0145997	Manual Ct		Automatic			Manual	0.336215
39	FSPF R44-V3	Timp3	SYBR	23.1392	23.0528	0.122292	Manual Ct		Automatic			Manual	0.336215
40	FSPF R44-V3	Timp3	SYBR	22.9663	23.0528	0.122292	Manual Ct		Automatic			Manual	0.336215
51	FSPF R47-H3	Timp3	SYBR	23.3492	23.3874	0.0539291	Manual Ct		Automatic			Manual	0.336215
52	FSPF R47-H3	Timp3	SYBR	23.4255	23.3874	0.0539291	Manual Ct		Automatic			Manual	0.336215
63	FSPF R47-V3	Timp3	SYBR	23.173	23.1287	0.0625864	Manual Ct		Automatic			Manual	0.336215
64	FSPF R47-V3	Timp3	SYBR	23.0845	23.1287	0.0625864	Manual Ct		Automatic			Manual	0.336215
1	FSPM R14-V3	Timp3	SYBR	23.1768	23.194	0.0243494	Manual Ct		Automatic			Manual	0.336215
2	FSPM R14-V3	Timp3	SYBR	23.2112	23.194	0.0243494	Manual Ct		Automatic			Manual	0.336215
13	FSPM R14-V4	Timp3	SYBR	23.2089	23.2206	0.0164622	Manual Ct		Automatic			Manual	0.336215
14	FSPM R14-V4	Timp3	SYBR	23.2322	23.2206	0.0164622	Manual Ct		Automatic			Manual	0.336215
25	FSPM R26-V3	Timp3	SYBR	23.1599	23.1635	0.00505762	Manual Ct		Automatic			Manual	0.336215
26	FSPM R26-V3	Timp3	SYBR	23.167	23.1635	0.00505762	Manual Ct		Automatic			Manual	0.336215
37	FSPM R29-V3	Timp3	SYBR	23.4292	23.513	0.118532	Manual Ct		Automatic			Manual	0.336215
38	FSPM R29-V3	Timp3	SYBR	23.5968	23.513	0.118532	Manual Ct		Automatic			Manual	0.336215
49	FSPM R42-H3	Timp3	SYBR	23.4919	23.5292	0.0527099	Manual Ct		Automatic			Manual	0.336215
50	FSPM R42-H3	Timp3	SYBR	23.5664	23.5292	0.0527099	Manual Ct		Automatic			Manual	0.336215
61	FSPM R42-V3	Timp3	SYBR	23.0241	23.058	0.0479665	Manual Ct		Automatic			Manual	0.336215
62	FSPM R42-V3	Timp3	SYBR	23.0919	23.058	0.0479665	Manual Ct		Automatic			Manual	0.336215
73	FSPM R44-H3	Timp3	SYBR	23.1459	23.158	0.0171285	Manual Ct		Automatic			Manual	0.336215
74	FSPM R44-H3	Timp3	SYBR	23.1701	23.158	0.0171285	Manual Ct		Automatic			Manual	0.336215
91	NTC	Timp3	SYBR	Undetermined			Manual Ct		Automatic			Manual	0.336215
69	Pool	Timp3	SYBR	22.5316	22.4948	0.0358117	Manual Ct		Automatic			Manual	0.336215
70	Pool	Timp3	SYBR	22.4927	22.4948	0.0358117	Manual Ct		Automatic			Manual	0.336215
81	Pool	Timp3	SYBR	22.4601	22.4948	0.0358117	Manual Ct		Automatic			Manual	0.336215
9	STD 1000	Timp3	SYBR	23.3121			Manual Ct		Automatic			Manual	0.336215
10	STD 1000	Timp3	SYBR	23.2156			Manual Ct		Automatic			Manual	0.336215
21	STD 200	Timp3	SYBR	25.5285			Manual Ct		Automatic			Manual	0.336215
22	STD 200	Timp3	SYBR	25.4439			Manual Ct		Automatic			Manual	0.336215
33	STD 40	Timp3	SYBR	27.6297			Manual Ct		Automatic			Manual	0.336215
34	STD 40	Timp3	SYBR	27.9256			Manual Ct		Automatic			Manual	0.336215
45	STD 8	Timp3	SYBR	29.8335			Manual Ct		Automatic			Manual	0.336215
46	STD 8	Timp3	SYBR	30.3148			Manual Ct		Automatic			Manual	0.336215
67	#NAME?	Timp3	SYBR	Undetermined			Manual Ct		Automatic			Manual	0.336215
79	#NAME?	Timp3	SYBR	39.4025			Manual Ct		Automatic			Manual	0.336215
80	#NAME?	Timp3	SYBR	Undetermined			Manual Ct		Automatic			Manual	0.336215
68	#NAME?	Timp3	SYBR	37.0498			Manual Ct		Automatic			Manual	0.336215
55	#NAME?	Timp3	SYBR	Undetermined			Manual Ct		Automatic			Manual	0.336215
56	#NAME?	Timp3	SYBR	37.1544			Manual Ct		Automatic			Manual	0.336215

## Sheet: Data TG 3
		Timp-4
Well	Sample Name	Detector Name	Reporter	Ct	Ct Mean	Ct StdDev	Ct Type	Template Name	Baseline Type	Baseline Start	Baseline Stop	Threshold Type	Threshold
53	FEPF R03-H3	TIMP4	SYBR	27.6815	27.8195	0.195097	Manual Ct		Automatic			Manual	0.411625
54	FEPF R03-H3	TIMP4	SYBR	27.9574	27.8195	0.195097	Manual Ct		Automatic			Manual	0.411625
65	FEPF R07-H3	TIMP4	SYBR	27.5369	27.511	0.036628	Manual Ct		Automatic			Manual	0.411625
66	FEPF R07-H3	TIMP4	SYBR	27.4851	27.511	0.036628	Manual Ct		Automatic			Manual	0.411625
7	FEPF R07-V4	TIMP4	SYBR	28.0281	27.9631	0.0919152	Manual Ct		Automatic			Manual	0.411625
8	FEPF R07-V4	TIMP4	SYBR	27.8981	27.9631	0.0919152	Manual Ct		Automatic			Manual	0.411625
77	FEPF R17-H3	TIMP4	SYBR	27.6991	27.6549	0.0624272	Manual Ct		Automatic			Manual	0.411625
78	FEPF R17-H3	TIMP4	SYBR	27.6108	27.6549	0.0624272	Manual Ct		Automatic			Manual	0.411625
89	FEPF R17-V3	TIMP4	SYBR	27.3664	27.4239	0.0813967	Manual Ct		Automatic			Manual	0.411625
90	FEPF R17-V3	TIMP4	SYBR	27.4815	27.4239	0.0813967	Manual Ct		Automatic			Manual	0.411625
19	FEPF R19-V2	TIMP4	SYBR	27.8373	27.7886	0.0688929	Manual Ct		Automatic			Manual	0.411625
20	FEPF R19-V2	TIMP4	SYBR	27.7399	27.7886	0.0688929	Manual Ct		Automatic			Manual	0.411625
	FEPF R40-V3				27.5387
42	FEPF R40-V3	TIMP4	SYBR	27.5387	27.5387		Manual Ct		Automatic			Manual	0.411625
31	FEPM R03-H4	TIMP4	SYBR	27.3933	27.3842	0.0128005	Manual Ct		Automatic			Manual	0.411625
32	FEPM R03-H4	TIMP4	SYBR	27.3752	27.3842	0.0128005	Manual Ct		Automatic			Manual	0.411625
75	FEPM R03-V3	TIMP4	SYBR	27.5299	27.4369	0.131568	Manual Ct		Automatic			Manual	0.411625
76	FEPM R03-V3	TIMP4	SYBR	27.3439	27.4369	0.131568	Manual Ct		Automatic			Manual	0.411625
87	FEPM R07-V2	TIMP4	SYBR	27.956	27.9457	0.0145322	Manual Ct		Automatic			Manual	0.411625
88	FEPM R07-V2	TIMP4	SYBR	27.9354	27.9457	0.0145322	Manual Ct		Automatic			Manual	0.411625
43	FEPM R17-H4	TIMP4	SYBR	27.3398	27.4742	0.190006	Manual Ct		Automatic			Manual	0.411625
44	FEPM R17-H4	TIMP4	SYBR	27.6085	27.4742	0.190006	Manual Ct		Automatic			Manual	0.411625
5	FEPM R19-H3	TIMP4	SYBR	27.3221	27.3032	0.0268135	Manual Ct		Automatic			Manual	0.411625
6	FEPM R19-H3	TIMP4	SYBR	27.2842	27.3032	0.0268135	Manual Ct		Automatic			Manual	0.411625
17	FEPM R19-V3	TIMP4	SYBR	27.1108	27.1819	0.100481	Manual Ct		Automatic			Manual	0.411625
18	FEPM R19-V3	TIMP4	SYBR	27.2529	27.1819	0.100481	Manual Ct		Automatic			Manual	0.411625
30	FEPM R40-H3	TIMP4	SYBR	27.2817	27.2817		Manual Ct		Automatic			Manual	0.411625
	FEPM R40-H3				27.2817
85	FSPF R26-H4	TIMP4	SYBR	27.5267	27.4729	0.0760572	Manual Ct		Automatic			Manual	0.411625
86	FSPF R26-H4	TIMP4	SYBR	27.4191	27.4729	0.0760572	Manual Ct		Automatic			Manual	0.411625
3	FSPF R27-H3	TIMP4	SYBR	27.6246	27.6683	0.0618082	Manual Ct		Automatic			Manual	0.411625
4	FSPF R27-H3	TIMP4	SYBR	27.712	27.6683	0.0618082	Manual Ct		Automatic			Manual	0.411625
15	FSPF R27-V3	TIMP4	SYBR	27.294	27.3279	0.0479071	Manual Ct		Automatic			Manual	0.411625
16	FSPF R27-V3	TIMP4	SYBR	27.3618	27.3279	0.0479071	Manual Ct		Automatic			Manual	0.411625
27	FSPF R29-H3	TIMP4	SYBR	27.3945	27.3813	0.0185783	Manual Ct		Automatic			Manual	0.411625
28	FSPF R29-H3	TIMP4	SYBR	27.3682	27.3813	0.0185783	Manual Ct		Automatic			Manual	0.411625
39	FSPF R44-V3	TIMP4	SYBR	27.6554	27.5542	0.143155	Manual Ct		Automatic			Manual	0.411625
40	FSPF R44-V3	TIMP4	SYBR	27.4529	27.5542	0.143155	Manual Ct		Automatic			Manual	0.411625
51	FSPF R47-H3	TIMP4	SYBR	26.967	26.9037	0.0895819	Manual Ct		Automatic			Manual	0.411625
52	FSPF R47-H3	TIMP4	SYBR	26.8404	26.9037	0.0895819	Manual Ct		Automatic			Manual	0.411625
63	FSPF R47-V3	TIMP4	SYBR	27.2445	27.2228	0.0307396	Manual Ct		Automatic			Manual	0.411625
64	FSPF R47-V3	TIMP4	SYBR	27.201	27.2228	0.0307396	Manual Ct		Automatic			Manual	0.411625
1	FSPM R14-V3	TIMP4	SYBR	27.2294	27.2293	0.000106556	Manual Ct		Automatic			Manual	0.411625
2	FSPM R14-V3	TIMP4	SYBR	27.2293	27.2293	0.000106556	Manual Ct		Automatic			Manual	0.411625
13	FSPM R14-V4	TIMP4	SYBR	27.2597	27.1494	0.155964	Manual Ct		Automatic			Manual	0.411625
14	FSPM R14-V4	TIMP4	SYBR	27.0391	27.1494	0.155964	Manual Ct		Automatic			Manual	0.411625
25	FSPM R26-V3	TIMP4	SYBR	27.4689	27.4906	0.030718	Manual Ct		Automatic			Manual	0.411625
26	FSPM R26-V3	TIMP4	SYBR	27.5123	27.4906	0.030718	Manual Ct		Automatic			Manual	0.411625
37	FSPM R29-V3	TIMP4	SYBR	27.3835	27.4935	0.15552	Manual Ct		Automatic			Manual	0.411625
38	FSPM R29-V3	TIMP4	SYBR	27.6034	27.4935	0.15552	Manual Ct		Automatic			Manual	0.411625
49	FSPM R42-H3	TIMP4	SYBR	27.9727	27.8616	0.157071	Manual Ct		Automatic			Manual	0.411625
50	FSPM R42-H3	TIMP4	SYBR	27.7506	27.8616	0.157071	Manual Ct		Automatic			Manual	0.411625
61	FSPM R42-V3	TIMP4	SYBR	27.5405	27.5485	0.0113034	Manual Ct		Automatic			Manual	0.411625
62	FSPM R42-V3	TIMP4	SYBR	27.5565	27.5485	0.0113034	Manual Ct		Automatic			Manual	0.411625
73	FSPM R44-H3	TIMP4	SYBR	27.5663	27.5916	0.0357473	Manual Ct		Automatic			Manual	0.411625
74	FSPM R44-H3	TIMP4	SYBR	27.6169	27.5916	0.0357473	Manual Ct		Automatic			Manual	0.411625
91	NTC	TIMP4	SYBR	Undetermined			Manual Ct		Automatic			Manual	0.411625
69	Pool	TIMP4	SYBR	25.1187	25.1112	0.124514	Manual Ct		Automatic			Manual	0.411625
70	Pool	TIMP4	SYBR	25.2319	25.1112	0.124514	Manual Ct		Automatic			Manual	0.411625
81	Pool	TIMP4	SYBR	24.9832	25.1112	0.124514	Manual Ct		Automatic			Manual	0.411625
57	STD 1.6	TIMP4	SYBR	36.6446			Manual Ct		Automatic			Manual	0.411625
9	STD 1000	TIMP4	SYBR	27.5289			Manual Ct		Automatic			Manual	0.411625
10	STD 1000	TIMP4	SYBR	27.5096			Manual Ct		Automatic			Manual	0.411625
21	STD 200	TIMP4	SYBR	29.4768			Manual Ct		Automatic			Manual	0.411625
22	STD 200	TIMP4	SYBR	29.7962			Manual Ct		Automatic			Manual	0.411625
33	STD 40	TIMP4	SYBR	32.19			Manual Ct		Automatic			Manual	0.411625
34	STD 40	TIMP4	SYBR	31.3371			Manual Ct		Automatic			Manual	0.411625
46	STD 8	TIMP4	SYBR	34.414			Manual Ct		Automatic			Manual	0.411625
67	#NAME?	TIMP4	SYBR	Undetermined			Manual Ct		Automatic			Manual	0.411625
79	#NAME?	TIMP4	SYBR	39.6794			Manual Ct		Automatic			Manual	0.411625
80	#NAME?	TIMP4	SYBR	Undetermined			Manual Ct		Automatic			Manual	0.411625
68	#NAME?	TIMP4	SYBR	Undetermined			Manual Ct		Automatic			Manual	0.411625
55	#NAME?	TIMP4	SYBR	Undetermined			Manual Ct		Automatic			Manual	0.411625
56	#NAME?	TIMP4	SYBR	38.1991			Manual Ct		Automatic			Manual	0.411625

## Sheet: Data TG 4
		SOD-1
Well	Sample Name	Detector Name	Reporter	Ct	Ct Mean	Ct StdDev	Ct Type	Template Name	Baseline Type	Baseline Start	Baseline Stop	Threshold Type	Threshold
53	FEPF R03-H3	sod1-syb	SYBR	20.7306	20.8225	0.129963	Manual Ct		Automatic			Manual	0.209655
54	FEPF R03-H3	sod1-syb	SYBR	20.9144	20.8225	0.129963	Manual Ct		Automatic			Manual	0.209655
65	FEPF R07-H3	sod1-syb	SYBR	21.0989	21.1001	0.00170745	Manual Ct		Automatic			Manual	0.209655
66	FEPF R07-H3	sod1-syb	SYBR	21.1013	21.1001	0.00170745	Manual Ct		Automatic			Manual	0.209655
7	FEPF R07-V4	sod1-syb	SYBR	21.1876	21.2224	0.0491911	Manual Ct		Automatic			Manual	0.209655
8	FEPF R07-V4	sod1-syb	SYBR	21.2571	21.2224	0.0491911	Manual Ct		Automatic			Manual	0.209655
77	FEPF R17-H3	sod1-syb	SYBR	21.3539	21.3913	0.0528043	Manual Ct		Automatic			Manual	0.209655
78	FEPF R17-H3	sod1-syb	SYBR	21.4286	21.3913	0.0528043	Manual Ct		Automatic			Manual	0.209655
89	FEPF R17-V3	sod1-syb	SYBR	21.1861	21.2013	0.0214295	Manual Ct		Automatic			Manual	0.209655
90	FEPF R17-V3	sod1-syb	SYBR	21.2164	21.2013	0.0214295	Manual Ct		Automatic			Manual	0.209655
19	FEPF R19-V2	sod1-syb	SYBR	21.1306	21.1626	0.0452745	Manual Ct		Automatic			Manual	0.209655
20	FEPF R19-V2	sod1-syb	SYBR	21.1946	21.1626	0.0452745	Manual Ct		Automatic			Manual	0.209655
41	FEPF R40-V3	sod1-syb	SYBR	20.9921	21.0587	0.0942228	Manual Ct		Automatic			Manual	0.209655
42	FEPF R40-V3	sod1-syb	SYBR	21.1254	21.0587	0.0942228	Manual Ct		Automatic			Manual	0.209655
31	FEPM R03-H4	sod1-syb	SYBR	21.0572	21.0464	0.0153266	Manual Ct		Automatic			Manual	0.209655
32	FEPM R03-H4	sod1-syb	SYBR	21.0355	21.0464	0.0153266	Manual Ct		Automatic			Manual	0.209655
75	FEPM R03-V3	sod1-syb	SYBR	21.1027	21.0418	0.0862453	Manual Ct		Automatic			Manual	0.209655
76	FEPM R03-V3	sod1-syb	SYBR	20.9808	21.0418	0.0862453	Manual Ct		Automatic			Manual	0.209655
87	FEPM R07-V2	sod1-syb	SYBR	21.2386	21.243	0.00626066	Manual Ct		Automatic			Manual	0.209655
88	FEPM R07-V2	sod1-syb	SYBR	21.2475	21.243	0.00626066	Manual Ct		Automatic			Manual	0.209655
43	FEPM R17-H4	sod1-syb	SYBR	21.269	21.4575	0.266674	Manual Ct		Automatic			Manual	0.209655
44	FEPM R17-H4	sod1-syb	SYBR	21.6461	21.4575	0.266674	Manual Ct		Automatic			Manual	0.209655
5	FEPM R19-H3	sod1-syb	SYBR	21.2179	21.2592	0.058396	Manual Ct		Automatic			Manual	0.209655
6	FEPM R19-H3	sod1-syb	SYBR	21.3004	21.2592	0.058396	Manual Ct		Automatic			Manual	0.209655
17	FEPM R19-V3	sod1-syb	SYBR	21.0982	21.1106	0.0174225	Manual Ct		Automatic			Manual	0.209655
18	FEPM R19-V3	sod1-syb	SYBR	21.1229	21.1106	0.0174225	Manual Ct		Automatic			Manual	0.209655
29	FEPM R40-H3	sod1-syb	SYBR	20.9617	20.97	0.0118065	Manual Ct		Automatic			Manual	0.209655
30	FEPM R40-H3	sod1-syb	SYBR	20.9784	20.97	0.0118065	Manual Ct		Automatic			Manual	0.209655
85	FSPF R26-H4	sod1-syb	SYBR	21.5343	21.5031	0.0440661	Manual Ct		Automatic			Manual	0.209655
86	FSPF R26-H4	sod1-syb	SYBR	21.472	21.5031	0.0440661	Manual Ct		Automatic			Manual	0.209655
3	FSPF R27-H3	sod1-syb	SYBR	21.0573	21.0649	0.0108017	Manual Ct		Automatic			Manual	0.209655
4	FSPF R27-H3	sod1-syb	SYBR	21.0726	21.0649	0.0108017	Manual Ct		Automatic			Manual	0.209655
15	FSPF R27-V3	sod1-syb	SYBR	21.2021	21.0641	0.195052	Manual Ct		Automatic			Manual	0.209655
16	FSPF R27-V3	sod1-syb	SYBR	20.9262	21.0641	0.195052	Manual Ct		Automatic			Manual	0.209655
27	FSPF R29-H3	sod1-syb	SYBR	21.1862	21.1673	0.0267595	Manual Ct		Automatic			Manual	0.209655
28	FSPF R29-H3	sod1-syb	SYBR	21.1484	21.1673	0.0267595	Manual Ct		Automatic			Manual	0.209655
39	FSPF R44-V3	sod1-syb	SYBR	21.5232	21.3844	0.196292	Manual Ct		Automatic			Manual	0.209655
40	FSPF R44-V3	sod1-syb	SYBR	21.2456	21.3844	0.196292	Manual Ct		Automatic			Manual	0.209655
51	FSPF R47-H3	sod1-syb	SYBR	21.0928	20.9973	0.135082	Manual Ct		Automatic			Manual	0.209655
52	FSPF R47-H3	sod1-syb	SYBR	20.9018	20.9973	0.135082	Manual Ct		Automatic			Manual	0.209655
63	FSPF R47-V3	sod1-syb	SYBR	21.5091	21.4349	0.10501	Manual Ct		Automatic			Manual	0.209655
64	FSPF R47-V3	sod1-syb	SYBR	21.3606	21.4349	0.10501	Manual Ct		Automatic			Manual	0.209655
1	FSPM R14-V3	sod1-syb	SYBR	21.1548	21.1954	0.0573885	Manual Ct		Automatic			Manual	0.209655
2	FSPM R14-V3	sod1-syb	SYBR	21.2359	21.1954	0.0573885	Manual Ct		Automatic			Manual	0.209655
13	FSPM R14-V4	sod1-syb	SYBR	21.2221	21.2181	0.00569016	Manual Ct		Automatic			Manual	0.209655
14	FSPM R14-V4	sod1-syb	SYBR	21.2141	21.2181	0.00569016	Manual Ct		Automatic			Manual	0.209655
25	FSPM R26-V3	sod1-syb	SYBR	21.2052	21.2658	0.0856694	Manual Ct		Automatic			Manual	0.209655
26	FSPM R26-V3	sod1-syb	SYBR	21.3263	21.2658	0.0856694	Manual Ct		Automatic			Manual	0.209655
37	FSPM R29-V3	sod1-syb	SYBR	21.2598	21.3041	0.0626282	Manual Ct		Automatic			Manual	0.209655
38	FSPM R29-V3	sod1-syb	SYBR	21.3483	21.3041	0.0626282	Manual Ct		Automatic			Manual	0.209655
49	FSPM R42-H3	sod1-syb	SYBR	21.4874	21.552	0.0914229	Manual Ct		Automatic			Manual	0.209655
50	FSPM R42-H3	sod1-syb	SYBR	21.6167	21.552	0.0914229	Manual Ct		Automatic			Manual	0.209655
61	FSPM R42-V3	sod1-syb	SYBR	21.356	21.4099	0.0762204	Manual Ct		Automatic			Manual	0.209655
62	FSPM R42-V3	sod1-syb	SYBR	21.4638	21.4099	0.0762204	Manual Ct		Automatic			Manual	0.209655
73	FSPM R44-H3	sod1-syb	SYBR	21.317	21.3068	0.0144688	Manual Ct		Automatic			Manual	0.209655
74	FSPM R44-H3	sod1-syb	SYBR	21.2966	21.3068	0.0144688	Manual Ct		Automatic			Manual	0.209655
91	NTC	sod1-syb	SYBR	35.975			Manual Ct		Automatic			Manual	0.209655
69	Pool	sod1-syb	SYBR	20.3426	20.318	0.166899	Manual Ct		Automatic			Manual	0.209655
70	Pool	sod1-syb	SYBR	20.4712	20.318	0.166899	Manual Ct		Automatic			Manual	0.209655
81	Pool	sod1-syb	SYBR	20.1401	20.318	0.166899	Manual Ct		Automatic			Manual	0.209655
57	STD 1.6	sod1-syb	SYBR	30.734			Manual Ct		Automatic			Manual	0.209655
58	STD 1.6	sod1-syb	SYBR	30.8198			Manual Ct		Automatic			Manual	0.209655
9	STD 1000	sod1-syb	SYBR	21.1775			Manual Ct		Automatic			Manual	0.209655
10	STD 1000	sod1-syb	SYBR	21.2701			Manual Ct		Automatic			Manual	0.209655
21	STD 200	sod1-syb	SYBR	23.3			Manual Ct		Automatic			Manual	0.209655
22	STD 200	sod1-syb	SYBR	23.3795			Manual Ct		Automatic			Manual	0.209655
33	STD 40	sod1-syb	SYBR	25.6032			Manual Ct		Automatic			Manual	0.209655
34	STD 40	sod1-syb	SYBR	25.8617			Manual Ct		Automatic			Manual	0.209655
45	STD 8	sod1-syb	SYBR	28.3472			Manual Ct		Automatic			Manual	0.209655
46	STD 8	sod1-syb	SYBR	28.2096			Manual Ct		Automatic			Manual	0.209655
67	#NAME?	sod1-syb	SYBR	35.7827			Manual Ct		Automatic			Manual	0.209655
79	#NAME?	sod1-syb	SYBR	33.0287			Manual Ct		Automatic			Manual	0.209655
80	#NAME?	sod1-syb	SYBR	35.0516			Manual Ct		Automatic			Manual	0.209655
68	#NAME?	sod1-syb	SYBR	35.9521			Manual Ct		Automatic			Manual	0.209655
55	#NAME?	sod1-syb	SYBR	35.9271			Manual Ct		Automatic			Manual	0.209655
56	#NAME?	sod1-syb	SYBR	36.3318			Manual Ct		Automatic			Manual	0.209655

## Sheet: Data TG 5
		SOD-2
Well	Sample Name	Detector Name	Reporter	Ct	Ct Mean	Ct StdDev	Ct Type	Template Name	Baseline Type	Baseline Start	Baseline Stop	Threshold Type	Threshold
53	FEPF R03-H3	sod2-sybr	SYBR	22.1752	22.2465	0.100763	Manual Ct		Automatic			Manual	0.326785
54	FEPF R03-H3	sod2-sybr	SYBR	22.3177	22.2465	0.100763	Manual Ct		Automatic			Manual	0.326785
65	FEPF R07-H3	sod2-sybr	SYBR	22.1787	22.2256	0.0663439	Manual Ct		Automatic			Manual	0.326785
66	FEPF R07-H3	sod2-sybr	SYBR	22.2725	22.2256	0.0663439	Manual Ct		Automatic			Manual	0.326785
7	FEPF R07-V4	sod2-sybr	SYBR	22.5823	22.5604	0.0310848	Manual Ct		Automatic			Manual	0.326785
8	FEPF R07-V4	sod2-sybr	SYBR	22.5384	22.5604	0.0310848	Manual Ct		Automatic			Manual	0.326785
77	FEPF R17-H3	sod2-sybr	SYBR	22.6925	22.6663	0.0370056	Manual Ct		Automatic			Manual	0.326785
78	FEPF R17-H3	sod2-sybr	SYBR	22.6402	22.6663	0.0370056	Manual Ct		Automatic			Manual	0.326785
89	FEPF R17-V3	sod2-sybr	SYBR	22.3114	22.3546	0.0610165	Manual Ct		Automatic			Manual	0.326785
90	FEPF R17-V3	sod2-sybr	SYBR	22.3977	22.3546	0.0610165	Manual Ct		Automatic			Manual	0.326785
19	FEPF R19-V2	sod2-sybr	SYBR	22.577	22.6394	0.0883411	Manual Ct		Automatic			Manual	0.326785
20	FEPF R19-V2	sod2-sybr	SYBR	22.7019	22.6394	0.0883411	Manual Ct		Automatic			Manual	0.326785
41	FEPF R40-V3	sod2-sybr	SYBR	22.3132	22.4068	0.132421	Manual Ct		Automatic			Manual	0.326785
42	FEPF R40-V3	sod2-sybr	SYBR	22.5004	22.4068	0.132421	Manual Ct		Automatic			Manual	0.326785
31	FEPM R03-H4	sod2-sybr	SYBR	22.4979	22.475	0.032362	Manual Ct		Automatic			Manual	0.326785
32	FEPM R03-H4	sod2-sybr	SYBR	22.4521	22.475	0.032362	Manual Ct		Automatic			Manual	0.326785
75	FEPM R03-V3	sod2-sybr	SYBR	22.3379	22.2288	0.154259	Manual Ct		Automatic			Manual	0.326785
76	FEPM R03-V3	sod2-sybr	SYBR	22.1197	22.2288	0.154259	Manual Ct		Automatic			Manual	0.326785
87	FEPM R07-V2	sod2-sybr	SYBR	22.4375	22.4904	0.0747503	Manual Ct		Automatic			Manual	0.326785
88	FEPM R07-V2	sod2-sybr	SYBR	22.5432	22.4904	0.0747503	Manual Ct		Automatic			Manual	0.326785
43	FEPM R17-H4	sod2-sybr	SYBR	22.3452	22.4377	0.13086	Manual Ct		Automatic			Manual	0.326785
44	FEPM R17-H4	sod2-sybr	SYBR	22.5302	22.4377	0.13086	Manual Ct		Automatic			Manual	0.326785
5	FEPM R19-H3	sod2-sybr	SYBR	22.464	22.4218	0.0597973	Manual Ct		Automatic			Manual	0.326785
6	FEPM R19-H3	sod2-sybr	SYBR	22.3795	22.4218	0.0597973	Manual Ct		Automatic			Manual	0.326785
17	FEPM R19-V3	sod2-sybr	SYBR	22.4473	22.4616	0.0201711	Manual Ct		Automatic			Manual	0.326785
18	FEPM R19-V3	sod2-sybr	SYBR	22.4759	22.4616	0.0201711	Manual Ct		Automatic			Manual	0.326785
29	FEPM R40-H3	sod2-sybr	SYBR	22.2976	22.3018	0.00593562	Manual Ct		Automatic			Manual	0.326785
30	FEPM R40-H3	sod2-sybr	SYBR	22.306	22.3018	0.00593562	Manual Ct		Automatic			Manual	0.326785
85	FSPF R26-H4	sod2-sybr	SYBR	22.3597	22.3711	0.0161331	Manual Ct		Automatic			Manual	0.326785
86	FSPF R26-H4	sod2-sybr	SYBR	22.3825	22.3711	0.0161331	Manual Ct		Automatic			Manual	0.326785
3	FSPF R27-H3	sod2-sybr	SYBR	22.4077	22.394	0.0193215	Manual Ct		Automatic			Manual	0.326785
4	FSPF R27-H3	sod2-sybr	SYBR	22.3804	22.394	0.0193215	Manual Ct		Automatic			Manual	0.326785
15	FSPF R27-V3	sod2-sybr	SYBR	22.3021	22.3287	0.0376274	Manual Ct		Automatic			Manual	0.326785
16	FSPF R27-V3	sod2-sybr	SYBR	22.3553	22.3287	0.0376274	Manual Ct		Automatic			Manual	0.326785
27	FSPF R29-H3	sod2-sybr	SYBR	22.3128	22.3439	0.0440256	Manual Ct		Automatic			Manual	0.326785
28	FSPF R29-H3	sod2-sybr	SYBR	22.3751	22.3439	0.0440256	Manual Ct		Automatic			Manual	0.326785
39	FSPF R44-V3	sod2-sybr	SYBR	22.1972	22.2044	0.010238	Manual Ct		Automatic			Manual	0.326785
40	FSPF R44-V3	sod2-sybr	SYBR	22.2117	22.2044	0.010238	Manual Ct		Automatic			Manual	0.326785
51	FSPF R47-H3	sod2-sybr	SYBR	22.0897	22.0572	0.0460824	Manual Ct		Automatic			Manual	0.326785
52	FSPF R47-H3	sod2-sybr	SYBR	22.0246	22.0572	0.0460824	Manual Ct		Automatic			Manual	0.326785
63	FSPF R47-V3	sod2-sybr	SYBR	22.381	22.3584	0.0318819	Manual Ct		Automatic			Manual	0.326785
64	FSPF R47-V3	sod2-sybr	SYBR	22.3359	22.3584	0.0318819	Manual Ct		Automatic			Manual	0.326785
1	FSPM R14-V3	sod2-sybr	SYBR	22.2624	22.299	0.0518265	Manual Ct		Automatic			Manual	0.326785
2	FSPM R14-V3	sod2-sybr	SYBR	22.3357	22.299	0.0518265	Manual Ct		Automatic			Manual	0.326785
13	FSPM R14-V4	sod2-sybr	SYBR	22.3144	22.2787	0.0504589	Manual Ct		Automatic			Manual	0.326785
14	FSPM R14-V4	sod2-sybr	SYBR	22.243	22.2787	0.0504589	Manual Ct		Automatic			Manual	0.326785
25	FSPM R26-V3	sod2-sybr	SYBR	22.5071	22.5108	0.00529904	Manual Ct		Automatic			Manual	0.326785
26	FSPM R26-V3	sod2-sybr	SYBR	22.5145	22.5108	0.00529904	Manual Ct		Automatic			Manual	0.326785
37	FSPM R29-V3	sod2-sybr	SYBR	22.3511	22.4131	0.087776	Manual Ct		Automatic			Manual	0.326785
38	FSPM R29-V3	sod2-sybr	SYBR	22.4752	22.4131	0.087776	Manual Ct		Automatic			Manual	0.326785
49	FSPM R42-H3	sod2-sybr	SYBR	22.4645	22.4854	0.0295379	Manual Ct		Automatic			Manual	0.326785
50	FSPM R42-H3	sod2-sybr	SYBR	22.5063	22.4854	0.0295379	Manual Ct		Automatic			Manual	0.326785
61	FSPM R42-V3	sod2-sybr	SYBR	22.2394	22.2892	0.070421	Manual Ct		Automatic			Manual	0.326785
62	FSPM R42-V3	sod2-sybr	SYBR	22.339	22.2892	0.070421	Manual Ct		Automatic			Manual	0.326785
73	FSPM R44-H3	sod2-sybr	SYBR	22.3111	22.3267	0.0221268	Manual Ct		Automatic			Manual	0.326785
74	FSPM R44-H3	sod2-sybr	SYBR	22.3424	22.3267	0.0221268	Manual Ct		Automatic			Manual	0.326785
91	NTC	sod2-sybr	SYBR	Undetermined			Manual Ct		Automatic			Manual	0.326785
69	Pool	sod2-sybr	SYBR	20.865	20.8285	0.0989071	Manual Ct		Automatic			Manual	0.326785
70	Pool	sod2-sybr	SYBR	20.9039	20.8285	0.0989071	Manual Ct		Automatic			Manual	0.326785
81	Pool	sod2-sybr	SYBR	20.7165	20.8285	0.0989071	Manual Ct		Automatic			Manual	0.326785
57	STD 1.6	sod2-sybr	SYBR	31.4318			Manual Ct		Automatic			Manual	0.326785
58	STD 1.6	sod2-sybr	SYBR	31.3017			Manual Ct		Automatic			Manual	0.326785
9	STD 1000	sod2-sybr	SYBR	22.4395			Manual Ct		Automatic			Manual	0.326785
10	STD 1000	sod2-sybr	SYBR	22.4674			Manual Ct		Automatic			Manual	0.326785
21	STD 200	sod2-sybr	SYBR	24.5211			Manual Ct		Automatic			Manual	0.326785
22	STD 200	sod2-sybr	SYBR	24.5586			Manual Ct		Automatic			Manual	0.326785
33	STD 40	sod2-sybr	SYBR	26.9704			Manual Ct		Automatic			Manual	0.326785
34	STD 40	sod2-sybr	SYBR	26.979			Manual Ct		Automatic			Manual	0.326785
45	STD 8	sod2-sybr	SYBR	29.2551			Manual Ct		Automatic			Manual	0.326785
46	STD 8	sod2-sybr	SYBR	29.3718			Manual Ct		Automatic			Manual	0.326785
67	#NAME?	sod2-sybr	SYBR	36.0174			Manual Ct		Automatic			Manual	0.326785
79	#NAME?	sod2-sybr	SYBR	34.2529			Manual Ct		Automatic			Manual	0.326785
80	#NAME?	sod2-sybr	SYBR	34.2395			Manual Ct		Automatic			Manual	0.326785
68	#NAME?	sod2-sybr	SYBR	38.0419			Manual Ct		Automatic			Manual	0.326785
55	#NAME?	sod2-sybr	SYBR	35.6009			Manual Ct		Automatic			Manual	0.326785
56	#NAME?	sod2-sybr	SYBR	35.5658			Manual Ct		Automatic			Manual	0.326785

## Sheet: Data TG 6
		VEGF-A
Well	Sample Name	Detector Name	Reporter	Ct	Ct Mean	Ct StdDev	Ct Type	Template Name	Baseline Type	Baseline Start	Baseline Stop	Threshold Type	Threshold
53	FEPF R03-H3	VEGF-A	SYBR	23.1382	23.1278	0.0147008	Manual Ct		Automatic			Manual	0.179094
54	FEPF R03-H3	VEGF-A	SYBR	23.1174	23.1278	0.0147008	Manual Ct		Automatic			Manual	0.179094
65	FEPF R07-H3	VEGF-A	SYBR	23.0774	23.0882	0.0152093	Manual Ct		Automatic			Manual	0.179094
66	FEPF R07-H3	VEGF-A	SYBR	23.0989	23.0882	0.0152093	Manual Ct		Automatic			Manual	0.179094
7	FEPF R07-V4	VEGF-A	SYBR	22.4618	22.5252	0.0896979	Manual Ct		Automatic			Manual	0.179094
8	FEPF R07-V4	VEGF-A	SYBR	22.5886	22.5252	0.0896979	Manual Ct		Automatic			Manual	0.179094
77	FEPF R17-H3	VEGF-A	SYBR	23.5948	23.5874	0.0104592	Manual Ct		Automatic			Manual	0.179094
78	FEPF R17-H3	VEGF-A	SYBR	23.58	23.5874	0.0104592	Manual Ct		Automatic			Manual	0.179094
89	FEPF R17-V3	VEGF-A	SYBR	22.8702	22.9073	0.0524469	Manual Ct		Automatic			Manual	0.179094
90	FEPF R17-V3	VEGF-A	SYBR	22.9444	22.9073	0.0524469	Manual Ct		Automatic			Manual	0.179094
19	FEPF R19-V2	VEGF-A	SYBR	23.2433	23.2836	0.0568746	Manual Ct		Automatic			Manual	0.179094
20	FEPF R19-V2	VEGF-A	SYBR	23.3238	23.2836	0.0568746	Manual Ct		Automatic			Manual	0.179094
41	FEPF R40-V3	VEGF-A	SYBR	22.9748	22.9466	0.0398311	Manual Ct		Automatic			Manual	0.179094
42	FEPF R40-V3	VEGF-A	SYBR	22.9184	22.9466	0.0398311	Manual Ct		Automatic			Manual	0.179094
31	FEPM R03-H4	VEGF-A	SYBR	23.1436	23.1305	0.0184907	Manual Ct		Automatic			Manual	0.179094
32	FEPM R03-H4	VEGF-A	SYBR	23.1174	23.1305	0.0184907	Manual Ct		Automatic			Manual	0.179094
75	FEPM R03-V3	VEGF-A	SYBR	23.1454	23.058	0.123638	Manual Ct		Automatic			Manual	0.179094
76	FEPM R03-V3	VEGF-A	SYBR	22.9706	23.058	0.123638	Manual Ct		Automatic			Manual	0.179094
87	FEPM R07-V2	VEGF-A	SYBR	22.7779	22.8299	0.0736295	Manual Ct		Automatic			Manual	0.179094
88	FEPM R07-V2	VEGF-A	SYBR	22.882	22.8299	0.0736295	Manual Ct		Automatic			Manual	0.179094
43	FEPM R17-H4	VEGF-A	SYBR	22.9937	23.1539	0.226532	Manual Ct		Automatic			Manual	0.179094
44	FEPM R17-H4	VEGF-A	SYBR	23.314	23.1539	0.226532	Manual Ct		Automatic			Manual	0.179094
5	FEPM R19-H3	VEGF-A	SYBR	22.9293	22.9583	0.0409006	Manual Ct		Automatic			Manual	0.179094
6	FEPM R19-H3	VEGF-A	SYBR	22.9872	22.9583	0.0409006	Manual Ct		Automatic			Manual	0.179094
17	FEPM R19-V3	VEGF-A	SYBR	22.9945	23.0071	0.0178392	Manual Ct		Automatic			Manual	0.179094
18	FEPM R19-V3	VEGF-A	SYBR	23.0198	23.0071	0.0178392	Manual Ct		Automatic			Manual	0.179094
29	FEPM R40-H3	VEGF-A	SYBR	22.9573	22.9374	0.0281662	Manual Ct		Automatic			Manual	0.179094
30	FEPM R40-H3	VEGF-A	SYBR	22.9174	22.9374	0.0281662	Manual Ct		Automatic			Manual	0.179094
85	FSPF R26-H4	VEGF-A	SYBR	23.2805	23.2858	0.0073612	Manual Ct		Automatic			Manual	0.179094
86	FSPF R26-H4	VEGF-A	SYBR	23.291	23.2858	0.0073612	Manual Ct		Automatic			Manual	0.179094
3	FSPF R27-H3	VEGF-A	SYBR	22.9617	22.9431	0.0263698	Manual Ct		Automatic			Manual	0.179094
4	FSPF R27-H3	VEGF-A	SYBR	22.9244	22.9431	0.0263698	Manual Ct		Automatic			Manual	0.179094
15	FSPF R27-V3	VEGF-A	SYBR	23.1122	23.066	0.0653094	Manual Ct		Automatic			Manual	0.179094
16	FSPF R27-V3	VEGF-A	SYBR	23.0199	23.066	0.0653094	Manual Ct		Automatic			Manual	0.179094
27	FSPF R29-H3	VEGF-A	SYBR	22.942	22.9336	0.0118362	Manual Ct		Automatic			Manual	0.179094
28	FSPF R29-H3	VEGF-A	SYBR	22.9253	22.9336	0.0118362	Manual Ct		Automatic			Manual	0.179094
39	FSPF R44-V3	VEGF-A	SYBR	22.8692	22.8339	0.0499113	Manual Ct		Automatic			Manual	0.179094
40	FSPF R44-V3	VEGF-A	SYBR	22.7986	22.8339	0.0499113	Manual Ct		Automatic			Manual	0.179094
51	FSPF R47-H3	VEGF-A	SYBR	22.7226	22.7232	0.000810569	Manual Ct		Automatic			Manual	0.179094
52	FSPF R47-H3	VEGF-A	SYBR	22.7238	22.7232	0.000810569	Manual Ct		Automatic			Manual	0.179094
63	FSPF R47-V3	VEGF-A	SYBR	23.2107	23.1902	0.0289512	Manual Ct		Automatic			Manual	0.179094
64	FSPF R47-V3	VEGF-A	SYBR	23.1698	23.1902	0.0289512	Manual Ct		Automatic			Manual	0.179094
1	FSPM R14-V3	VEGF-A	SYBR	22.9373	23.0026	0.0923319	Manual Ct		Automatic			Manual	0.179094
2	FSPM R14-V3	VEGF-A	SYBR	23.0679	23.0026	0.0923319	Manual Ct		Automatic			Manual	0.179094
13	FSPM R14-V4	VEGF-A	SYBR	22.9119	23.0215	0.154974	Manual Ct		Automatic			Manual	0.179094
14	FSPM R14-V4	VEGF-A	SYBR	23.1311	23.0215	0.154974	Manual Ct		Automatic			Manual	0.179094
25	FSPM R26-V3	VEGF-A	SYBR	23.1587	23.2688	0.155622	Manual Ct		Automatic			Manual	0.179094
26	FSPM R26-V3	VEGF-A	SYBR	23.3788	23.2688	0.155622	Manual Ct		Automatic			Manual	0.179094
37	FSPM R29-V3	VEGF-A	SYBR	23.093	23.106	0.0184205	Manual Ct		Automatic			Manual	0.179094
38	FSPM R29-V3	VEGF-A	SYBR	23.119	23.106	0.0184205	Manual Ct		Automatic			Manual	0.179094
49	FSPM R42-H3	VEGF-A	SYBR	22.7067	22.7518	0.0637247	Manual Ct		Automatic			Manual	0.179094
50	FSPM R42-H3	VEGF-A	SYBR	22.7968	22.7518	0.0637247	Manual Ct		Automatic			Manual	0.179094
61	FSPM R42-V3	VEGF-A	SYBR	22.7171	22.7875	0.0995124	Manual Ct		Automatic			Manual	0.179094
62	FSPM R42-V3	VEGF-A	SYBR	22.8578	22.7875	0.0995124	Manual Ct		Automatic			Manual	0.179094
73	FSPM R44-H3	VEGF-A	SYBR	22.772	22.7725	0.00079978	Manual Ct		Automatic			Manual	0.179094
74	FSPM R44-H3	VEGF-A	SYBR	22.7731	22.7725	0.00079978	Manual Ct		Automatic			Manual	0.179094
91	NTC	VEGF-A	SYBR	38.256			Manual Ct		Automatic			Manual	0.179094
69	Pool	VEGF-A	SYBR	21.8915	21.8632	0.0783528	Manual Ct		Automatic			Manual	0.179094
70	Pool	VEGF-A	SYBR	21.9234	21.8632	0.0783528	Manual Ct		Automatic			Manual	0.179094
81	Pool	VEGF-A	SYBR	21.7746	21.8632	0.0783528	Manual Ct		Automatic			Manual	0.179094
57	STD 1.6	VEGF-A	SYBR	32.6262			Manual Ct		Automatic			Manual	0.179094
58	STD 1.6	VEGF-A	SYBR	32.0117			Manual Ct		Automatic			Manual	0.179094
9	STD 1000	VEGF-A	SYBR	22.8473			Manual Ct		Automatic			Manual	0.179094
10	STD 1000	VEGF-A	SYBR	22.9653			Manual Ct		Automatic			Manual	0.179094
21	STD 200	VEGF-A	SYBR	25.0493			Manual Ct		Automatic			Manual	0.179094
22	STD 200	VEGF-A	SYBR	25.129			Manual Ct		Automatic			Manual	0.179094
33	STD 40	VEGF-A	SYBR	27.7358			Manual Ct		Automatic			Manual	0.179094
34	STD 40	VEGF-A	SYBR	27.6418			Manual Ct		Automatic			Manual	0.179094
45	STD 8	VEGF-A	SYBR	29.6985			Manual Ct		Automatic			Manual	0.179094
46	STD 8	VEGF-A	SYBR	30.1853			Manual Ct		Automatic			Manual	0.179094
67	#NAME?	VEGF-A	SYBR	38.4161			Manual Ct		Automatic			Manual	0.179094
79	#NAME?	VEGF-A	SYBR	32.2852			Manual Ct		Automatic			Manual	0.179094
80	#NAME?	VEGF-A	SYBR	34.2535			Manual Ct		Automatic			Manual	0.179094
68	#NAME?	VEGF-A	SYBR	32.8202			Manual Ct		Automatic			Manual	0.179094
55	#NAME?	VEGF-A	SYBR	34.9431			Manual Ct		Automatic			Manual	0.179094
56	#NAME?	VEGF-A	SYBR	33.3817			Manual Ct		Automatic			Manual	0.179094

## Sheet: Data TG 7
		VEGF-B
Well	Sample Name	Detector Name	Reporter	Ct	Ct Mean	Ct StdDev	Ct Type	Template Name	Baseline Type	Baseline Start	Baseline Stop	Threshold Type	Threshold
53	FEPF R03-H3	VEGFB-sybr	SYBR	22.8268	22.8471	0.0286841	Manual Ct		Automatic			Manual	0.271101
54	FEPF R03-H3	VEGFB-sybr	SYBR	22.8674	22.8471	0.0286841	Manual Ct		Automatic			Manual	0.271101
65	FEPF R07-H3	VEGFB-sybr	SYBR	22.8225	22.7911	0.0444329	Manual Ct		Automatic			Manual	0.271101
66	FEPF R07-H3	VEGFB-sybr	SYBR	22.7597	22.7911	0.0444329	Manual Ct		Automatic			Manual	0.271101
7	FEPF R07-V4	VEGFB-sybr	SYBR	22.6612	22.7472	0.121526	Manual Ct		Automatic			Manual	0.271101
8	FEPF R07-V4	VEGFB-sybr	SYBR	22.8331	22.7472	0.121526	Manual Ct		Automatic			Manual	0.271101
77	FEPF R17-H3	VEGFB-sybr	SYBR	23.0415	23.1249	0.11801	Manual Ct		Automatic			Manual	0.271101
78	FEPF R17-H3	VEGFB-sybr	SYBR	23.2084	23.1249	0.11801	Manual Ct		Automatic			Manual	0.271101
89	FEPF R17-V3	VEGFB-sybr	SYBR	22.6808	22.72	0.0555206	Manual Ct		Automatic			Manual	0.271101
90	FEPF R17-V3	VEGFB-sybr	SYBR	22.7593	22.72	0.0555206	Manual Ct		Automatic			Manual	0.271101
19	FEPF R19-V2	VEGFB-sybr	SYBR	22.9988	23.032	0.0468511	Manual Ct		Automatic			Manual	0.271101
20	FEPF R19-V2	VEGFB-sybr	SYBR	23.0651	23.032	0.0468511	Manual Ct		Automatic			Manual	0.271101
41	FEPF R40-V3	VEGFB-sybr	SYBR	22.97	22.9362	0.0477723	Manual Ct		Automatic			Manual	0.271101
42	FEPF R40-V3	VEGFB-sybr	SYBR	22.9024	22.9362	0.0477723	Manual Ct		Automatic			Manual	0.271101
31	FEPM R03-H4	VEGFB-sybr	SYBR	22.9368	22.8878	0.069249	Manual Ct		Automatic			Manual	0.271101
32	FEPM R03-H4	VEGFB-sybr	SYBR	22.8389	22.8878	0.069249	Manual Ct		Automatic			Manual	0.271101
75	FEPM R03-V3	VEGFB-sybr	SYBR	22.8068	22.7282	0.111125	Manual Ct		Automatic			Manual	0.271101
76	FEPM R03-V3	VEGFB-sybr	SYBR	22.6496	22.7282	0.111125	Manual Ct		Automatic			Manual	0.271101
87	FEPM R07-V2	VEGFB-sybr	SYBR	22.9151	22.9167	0.00219568	Manual Ct		Automatic			Manual	0.271101
88	FEPM R07-V2	VEGFB-sybr	SYBR	22.9182	22.9167	0.00219568	Manual Ct		Automatic			Manual	0.271101
43	FEPM R17-H4	VEGFB-sybr	SYBR	22.9295	23.0028	0.103638	Manual Ct		Automatic			Manual	0.271101
44	FEPM R17-H4	VEGFB-sybr	SYBR	23.0761	23.0028	0.103638	Manual Ct		Automatic			Manual	0.271101
5	FEPM R19-H3	VEGFB-sybr	SYBR	22.7397	22.7693	0.0419823	Manual Ct		Automatic			Manual	0.271101
6	FEPM R19-H3	VEGFB-sybr	SYBR	22.799	22.7693	0.0419823	Manual Ct		Automatic			Manual	0.271101
17	FEPM R19-V3	VEGFB-sybr	SYBR	22.9352	22.8447	0.127985	Manual Ct		Automatic			Manual	0.271101
18	FEPM R19-V3	VEGFB-sybr	SYBR	22.7542	22.8447	0.127985	Manual Ct		Automatic			Manual	0.271101
29	FEPM R40-H3	VEGFB-sybr	SYBR	22.8401	22.8342	0.00834845	Manual Ct		Automatic			Manual	0.271101
30	FEPM R40-H3	VEGFB-sybr	SYBR	22.8283	22.8342	0.00834845	Manual Ct		Automatic			Manual	0.271101
85	FSPF R26-H4	VEGFB-sybr	SYBR	22.9521	22.9754	0.0328449	Manual Ct		Automatic			Manual	0.271101
86	FSPF R26-H4	VEGFB-sybr	SYBR	22.9986	22.9754	0.0328449	Manual Ct		Automatic			Manual	0.271101
3	FSPF R27-H3	VEGFB-sybr	SYBR	22.7548	22.7355	0.0273098	Manual Ct		Automatic			Manual	0.271101
4	FSPF R27-H3	VEGFB-sybr	SYBR	22.7162	22.7355	0.0273098	Manual Ct		Automatic			Manual	0.271101
15	FSPF R27-V3	VEGFB-sybr	SYBR	22.7993	22.8824	0.117528	Manual Ct		Automatic			Manual	0.271101
16	FSPF R27-V3	VEGFB-sybr	SYBR	22.9656	22.8824	0.117528	Manual Ct		Automatic			Manual	0.271101
27	FSPF R29-H3	VEGFB-sybr	SYBR	22.8812	22.8861	0.00696603	Manual Ct		Automatic			Manual	0.271101
28	FSPF R29-H3	VEGFB-sybr	SYBR	22.8911	22.8861	0.00696603	Manual Ct		Automatic			Manual	0.271101
39	FSPF R44-V3	VEGFB-sybr	SYBR	22.9641	22.9377	0.0373455	Manual Ct		Automatic			Manual	0.271101
40	FSPF R44-V3	VEGFB-sybr	SYBR	22.9113	22.9377	0.0373455	Manual Ct		Automatic			Manual	0.271101
51	FSPF R47-H3	VEGFB-sybr	SYBR	22.8728	22.7519	0.170884	Manual Ct		Automatic			Manual	0.271101
52	FSPF R47-H3	VEGFB-sybr	SYBR	22.6311	22.7519	0.170884	Manual Ct		Automatic			Manual	0.271101
63	FSPF R47-V3	VEGFB-sybr	SYBR	23.0377	22.9985	0.0554626	Manual Ct		Automatic			Manual	0.271101
64	FSPF R47-V3	VEGFB-sybr	SYBR	22.9593	22.9985	0.0554626	Manual Ct		Automatic			Manual	0.271101
1	FSPM R14-V3	VEGFB-sybr	SYBR	22.7948	22.8661	0.100831	Manual Ct		Automatic			Manual	0.271101
2	FSPM R14-V3	VEGFB-sybr	SYBR	22.9374	22.8661	0.100831	Manual Ct		Automatic			Manual	0.271101
13	FSPM R14-V4	VEGFB-sybr	SYBR	22.755	22.8511	0.135856	Manual Ct		Automatic			Manual	0.271101
14	FSPM R14-V4	VEGFB-sybr	SYBR	22.9472	22.8511	0.135856	Manual Ct		Automatic			Manual	0.271101
25	FSPM R26-V3	VEGFB-sybr	SYBR	22.9055	22.9912	0.121201	Manual Ct		Automatic			Manual	0.271101
26	FSPM R26-V3	VEGFB-sybr	SYBR	23.0769	22.9912	0.121201	Manual Ct		Automatic			Manual	0.271101
37	FSPM R29-V3	VEGFB-sybr	SYBR	22.6776	22.8003	0.173474	Manual Ct		Automatic			Manual	0.271101
38	FSPM R29-V3	VEGFB-sybr	SYBR	22.9229	22.8003	0.173474	Manual Ct		Automatic			Manual	0.271101
49	FSPM R42-H3	VEGFB-sybr	SYBR	23.0152	23.0632	0.0677694	Manual Ct		Automatic			Manual	0.271101
50	FSPM R42-H3	VEGFB-sybr	SYBR	23.1111	23.0632	0.0677694	Manual Ct		Automatic			Manual	0.271101
61	FSPM R42-V3	VEGFB-sybr	SYBR	22.8191	22.8494	0.0428293	Manual Ct		Automatic			Manual	0.271101
62	FSPM R42-V3	VEGFB-sybr	SYBR	22.8797	22.8494	0.0428293	Manual Ct		Automatic			Manual	0.271101
73	FSPM R44-H3	VEGFB-sybr	SYBR	22.7479	22.8454	0.137824	Manual Ct		Automatic			Manual	0.271101
74	FSPM R44-H3	VEGFB-sybr	SYBR	22.9428	22.8454	0.137824	Manual Ct		Automatic			Manual	0.271101
91	NTC	VEGFB-sybr	SYBR	Undetermined			Manual Ct		Automatic			Manual	0.271101
69	Pool	VEGFB-sybr	SYBR	23.0166	22.3745	0.613473	Manual Ct		Automatic			Manual	0.271101
70	Pool	VEGFB-sybr	SYBR	22.3123	22.3745	0.613473	Manual Ct		Automatic			Manual	0.271101
81	Pool	VEGFB-sybr	SYBR	21.7944	22.3745	0.613473	Manual Ct		Automatic			Manual	0.271101
57	STD 1.6	VEGFB-sybr	SYBR	32.6463			Manual Ct		Automatic			Manual	0.271101
58	STD 1.6	VEGFB-sybr	SYBR	33.5703			Manual Ct		Automatic			Manual	0.271101
9	STD 1000	VEGFB-sybr	SYBR	22.8766			Manual Ct		Automatic			Manual	0.271101
10	STD 1000	VEGFB-sybr	SYBR	22.9148			Manual Ct		Automatic			Manual	0.271101
21	STD 200	VEGFB-sybr	SYBR	25.1341			Manual Ct		Automatic			Manual	0.271101
22	STD 200	VEGFB-sybr	SYBR	25.3037			Manual Ct		Automatic			Manual	0.271101
33	STD 40	VEGFB-sybr	SYBR	27.7316			Manual Ct		Automatic			Manual	0.271101
34	STD 40	VEGFB-sybr	SYBR	27.9196			Manual Ct		Automatic			Manual	0.271101
45	STD 8	VEGFB-sybr	SYBR	30.5087			Manual Ct		Automatic			Manual	0.271101
46	STD 8	VEGFB-sybr	SYBR	30.9125			Manual Ct		Automatic			Manual	0.271101
67	#NAME?	VEGFB-sybr	SYBR	Undetermined			Manual Ct		Automatic			Manual	0.271101
79	#NAME?	VEGFB-sybr	SYBR	Undetermined			Manual Ct		Automatic			Manual	0.271101
80	#NAME?	VEGFB-sybr	SYBR	Undetermined			Manual Ct		Automatic			Manual	0.271101
68	#NAME?	VEGFB-sybr	SYBR	Undetermined			Manual Ct		Automatic			Manual	0.271101
55	#NAME?	VEGFB-sybr	SYBR	Undetermined			Manual Ct		Automatic			Manual	0.271101
56	#NAME?	VEGFB-sybr	SYBR	Undetermined			Manual Ct		Automatic			Manual	0.271101

## Sheet: Data TG 8
		iNOS
Well	Sample Name	Detector Name	Reporter	Ct	Ct Mean	Ct StdDev	Ct Type	Template Name	Baseline Type	Baseline Start	Baseline Stop	Threshold Type	Threshold
53	FEPF R03-H3	iNOS-sybr	SYBR	29.9883	29.9033	0.1202	Manual Ct		Automatic			Manual	0.199923
54	FEPF R03-H3	iNOS-sybr	SYBR	29.8183	29.9033	0.1202	Manual Ct		Automatic			Manual	0.199923
65	FEPF R07-H3	iNOS-sybr	SYBR	29.9756	30.0982	0.173351	Manual Ct		Automatic			Manual	0.199923
66	FEPF R07-H3	iNOS-sybr	SYBR	30.2207	30.0982	0.173351	Manual Ct		Automatic			Manual	0.199923
7	FEPF R07-V4	iNOS-sybr	SYBR	30.1825	30.3271	0.20449	Manual Ct		Automatic			Manual	0.199923
8	FEPF R07-V4	iNOS-sybr	SYBR	30.4717	30.3271	0.20449	Manual Ct		Automatic			Manual	0.199923
77	FEPF R17-H3	iNOS-sybr	SYBR	29.8086	29.8154	0.00966343	Manual Ct		Automatic			Manual	0.199923
78	FEPF R17-H3	iNOS-sybr	SYBR	29.8223	29.8154	0.00966343	Manual Ct		Automatic			Manual	0.199923
89	FEPF R17-V3	iNOS-sybr	SYBR	29.4645	29.4361	0.0402196	Manual Ct		Automatic			Manual	0.199923
90	FEPF R17-V3	iNOS-sybr	SYBR	29.4076	29.4361	0.0402196	Manual Ct		Automatic			Manual	0.199923
19	FEPF R19-V2	iNOS-sybr	SYBR	30.0252	30.0277	0.00360642	Manual Ct		Automatic			Manual	0.199923
20	FEPF R19-V2	iNOS-sybr	SYBR	30.0303	30.0277	0.00360642	Manual Ct		Automatic			Manual	0.199923
41	FEPF R40-V3	iNOS-sybr	SYBR	29.5702	29.562	0.0115732	Manual Ct		Automatic			Manual	0.199923
42	FEPF R40-V3	iNOS-sybr	SYBR	29.5538	29.562	0.0115732	Manual Ct		Automatic			Manual	0.199923
75	FEPM R03-V3	iNOS-sybr	SYBR	29.9049	29.8914	0.0191057	Manual Ct		Automatic			Manual	0.199923
76	FEPM R03-V3	iNOS-sybr	SYBR	29.8779	29.8914	0.0191057	Manual Ct		Automatic			Manual	0.199923
87	FEPM R07-V2	iNOS-sybr	SYBR	30.2173	30.1759	0.0586118	Manual Ct		Automatic			Manual	0.199923
88	FEPM R07-V2	iNOS-sybr	SYBR	30.1344	30.1759	0.0586118	Manual Ct		Automatic			Manual	0.199923
17	FEPM R17H4	iNOS-sybr	SYBR	29.8479	30.023	0.0288015	Manual Ct		Automatic			Manual	0.199923
18	FEPM R17H4	iNOS-sybr	SYBR	29.8886	30.023	0.0288015	Manual Ct		Automatic			Manual	0.199923
5	FEPM R19-H3	iNOS-sybr	SYBR	29.2231	29.1148	0.153158	Manual Ct		Automatic			Manual	0.199923
6	FEPM R19-H3	iNOS-sybr	SYBR	29.0065	29.1148	0.153158	Manual Ct		Automatic			Manual	0.199923
17	FEPM R19-V3	iNOS-sybr	SYBR	29.7488	29.7514	0.00366442	Manual Ct		Automatic			Manual	0.199923
18	FEPM R19-V3	iNOS-sybr	SYBR	29.754	29.7514	0.00366442	Manual Ct		Automatic			Manual	0.199923
5	FEPM R3H4	iNOS-sybr	SYBR	30.0691	30.1218	0.145067	Manual Ct		Automatic			Manual	0.199923
6	FEPM R3H4	iNOS-sybr	SYBR	29.8639	30.1218	0.145067	Manual Ct		Automatic			Manual	0.199923
29	FEPM R40-H3	iNOS-sybr	SYBR	29.2312	29.1627	0.0968865	Manual Ct		Automatic			Manual	0.199923
30	FEPM R40-H3	iNOS-sybr	SYBR	29.0942	29.1627	0.0968865	Manual Ct		Automatic			Manual	0.199923
3	FSPF R27-H3	iNOS-sybr	SYBR	29.1978	29.1779	0.0281541	Manual Ct		Automatic			Manual	0.199923
4	FSPF R27-H3	iNOS-sybr	SYBR	29.158	29.1779	0.0281541	Manual Ct		Automatic			Manual	0.199923
15	FSPF R27-V3	iNOS-sybr	SYBR	29.362	29.4049	0.0606915	Manual Ct		Automatic			Manual	0.199923
16	FSPF R27-V3	iNOS-sybr	SYBR	29.4478	29.4049	0.0606915	Manual Ct		Automatic			Manual	0.199923
27	FSPF R29-H3	iNOS-sybr	SYBR	29.4564	29.3658	0.128187	Manual Ct		Automatic			Manual	0.199923
28	FSPF R29-H3	iNOS-sybr	SYBR	29.2751	29.3658	0.128187	Manual Ct		Automatic			Manual	0.199923
39	FSPF R44-V3	iNOS-sybr	SYBR	29.1518	29.0853	0.0939747	Manual Ct		Automatic			Manual	0.199923
40	FSPF R44-V3	iNOS-sybr	SYBR	29.0189	29.0853	0.0939747	Manual Ct		Automatic			Manual	0.199923
51	FSPF R47-H3	iNOS-sybr	SYBR	29.2909	29.2537	0.0526815	Manual Ct		Automatic			Manual	0.199923
52	FSPF R47-H3	iNOS-sybr	SYBR	29.2164	29.2537	0.0526815	Manual Ct		Automatic			Manual	0.199923
63	FSPF R47-V3	iNOS-sybr	SYBR	29.6092	29.5517	0.0813239	Manual Ct		Automatic			Manual	0.199923
64	FSPF R47-V3	iNOS-sybr	SYBR	29.4942	29.5517	0.0813239	Manual Ct		Automatic			Manual	0.199923
85	FSPF RR26-H4	iNOS-sybr	SYBR	29.5478	29.412	0.192129	Manual Ct		Automatic			Manual	0.199923
86	FSPF RR26-H4	iNOS-sybr	SYBR	29.2761	29.412	0.192129	Manual Ct		Automatic			Manual	0.199923
1	FSPM R14-V3	iNOS-sybr	SYBR	29.253	29.2053	0.0674916	Manual Ct		Automatic			Manual	0.199923
2	FSPM R14-V3	iNOS-sybr	SYBR	29.1576	29.2053	0.0674916	Manual Ct		Automatic			Manual	0.199923
13	FSPM R14-V4	iNOS-sybr	SYBR	29.4229	29.3906	0.045644	Manual Ct		Automatic			Manual	0.199923
14	FSPM R14-V4	iNOS-sybr	SYBR	29.3583	29.3906	0.045644	Manual Ct		Automatic			Manual	0.199923
25	FSPM R26-V3	iNOS-sybr	SYBR	29.5692	29.571	0.00250184	Manual Ct		Automatic			Manual	0.199923
26	FSPM R26-V3	iNOS-sybr	SYBR	29.5728	29.571	0.00250184	Manual Ct		Automatic			Manual	0.199923
37	FSPM R29-V3	iNOS-sybr	SYBR	29.4837	29.379	0.148037	Manual Ct		Automatic			Manual	0.199923
38	FSPM R29-V3	iNOS-sybr	SYBR	29.2743	29.379	0.148037	Manual Ct		Automatic			Manual	0.199923
49	FSPM R42-H3	iNOS-sybr	SYBR	29.2109	29.4089	0.280087	Manual Ct		Automatic			Manual	0.199923
50	FSPM R42-H3	iNOS-sybr	SYBR	29.607	29.4089	0.280087	Manual Ct		Automatic			Manual	0.199923
61	FSPM R42-V3	iNOS-sybr	SYBR	29.3422	29.3699	0.03915	Manual Ct		Automatic			Manual	0.199923
62	FSPM R42-V3	iNOS-sybr	SYBR	29.3976	29.3699	0.03915	Manual Ct		Automatic			Manual	0.199923
73	FSPM R44-H3	iNOS-sybr	SYBR	29.2018	29.104	0.138308	Manual Ct		Automatic			Manual	0.199923
74	FSPM R44-H3	iNOS-sybr	SYBR	29.0062	29.104	0.138308	Manual Ct		Automatic			Manual	0.199923
42	H2O	iNOS-sybr	SYBR	Undetermined	0		Manual Ct		Automatic			Manual	0.199923
67	NTC	iNOS-sybr	SYBR	Undetermined			Manual Ct		Automatic			Manual	0.199923
68	Pool	iNOS-sybr	SYBR	28.8091	28.8276	0.15446	Manual Ct		Automatic			Manual	0.199923
69	Pool	iNOS-sybr	SYBR	28.6832	28.8276	0.15446	Manual Ct		Automatic			Manual	0.199923
70	Pool	iNOS-sybr	SYBR	28.9905	28.8276	0.15446	Manual Ct		Automatic			Manual	0.199923
9	STD 1000	iNOS-sybr	SYBR	29.7385	29.6034		Manual Ct		Automatic			Manual	0.199923
10	STD 1000	iNOS-sybr	SYBR	29.4684	29.6034		Manual Ct		Automatic			Manual	0.199923
21	STD 200	iNOS-sybr	SYBR	32.0063			Manual Ct		Automatic			Manual	0.199923
22	STD 200	iNOS-sybr	SYBR	31.7053			Manual Ct		Automatic			Manual	0.199923
33	STD 40	iNOS-sybr	SYBR	34.031			Manual Ct		Automatic			Manual	0.199923
34	STD 40	iNOS-sybr	SYBR	34.8062			Manual Ct		Automatic			Manual	0.199923
29	STD1000	iNOS-sybr	SYBR	29.4757	29.6034	0.100143	Manual Ct		Automatic			Manual	0.199923
30	STD1000	iNOS-sybr	SYBR	29.5362	29.6034	0.100143	Manual Ct		Automatic			Manual	0.199923
41	STD1000	iNOS-sybr	SYBR	29.3406	29.6034	0.100143	Manual Ct		Automatic			Manual	0.199923
43	#NAME?	iNOS-sybr	SYBR	Undetermined			Manual Ct		Automatic			Manual	0.199923
55	#NAME?	iNOS-sybr	SYBR	Undetermined			Manual Ct		Automatic			Manual	0.199923
56	#NAME?	iNOS-sybr	SYBR	Undetermined			Manual Ct		Automatic			Manual	0.199923
44	#NAME?	iNOS-sybr	SYBR	Undetermined			Manual Ct		Automatic			Manual	0.199923
31	#NAME?	iNOS-sybr	SYBR	Undetermined			Manual Ct		Automatic			Manual	0.199923
32	#NAME?	iNOS-sybr	SYBR	Undetermined			Manual Ct		Automatic			Manual	0.199923

## Sheet: Data TG 9
		pannexin1
Well	Sample Name	Detector Name	Reporter	Ct	Ct Mean	Ct StdDev	Ct Type	Template Name	Baseline Type	Baseline Start	Baseline Stop	Threshold Type	Threshold
53	FEPF R03-H3	pannexin1	SYBR	28.2313	28.1923	0.0551186	Manual Ct		Automatic			Manual	0.246384
54	FEPF R03-H3	pannexin1	SYBR	28.1533	28.1923	0.0551186	Manual Ct		Automatic			Manual	0.246384
65	FEPF R07-H3	pannexin1	SYBR	28.3161	28.3827	0.0941986	Manual Ct		Automatic			Manual	0.246384
66	FEPF R07-H3	pannexin1	SYBR	28.4493	28.3827	0.0941986	Manual Ct		Automatic			Manual	0.246384
7	FEPF R07-V4	pannexin1	SYBR	28.4967	28.5188	0.031275	Manual Ct		Automatic			Manual	0.246384
8	FEPF R07-V4	pannexin1	SYBR	28.541	28.5188	0.031275	Manual Ct		Automatic			Manual	0.246384
77	FEPF R17-H3	pannexin1	SYBR	28.0442	28.0742	0.0423599	Manual Ct		Automatic			Manual	0.246384
78	FEPF R17-H3	pannexin1	SYBR	28.1042	28.0742	0.0423599	Manual Ct		Automatic			Manual	0.246384
89	FEPF R17-V3	pannexin1	SYBR	27.7585	27.8181	0.0842478	Manual Ct		Automatic			Manual	0.246384
90	FEPF R17-V3	pannexin1	SYBR	27.8777	27.8181	0.0842478	Manual Ct		Automatic			Manual	0.246384
19	FEPF R19-V2	pannexin1	SYBR	27.9918	28.0252	0.0473515	Manual Ct		Automatic			Manual	0.246384
20	FEPF R19-V2	pannexin1	SYBR	28.0587	28.0252	0.0473515	Manual Ct		Automatic			Manual	0.246384
41	FEPF R40-V3	pannexin1	SYBR	27.6708	27.7398	0.0975123	Manual Ct		Automatic			Manual	0.246384
42	FEPF R40-V3	pannexin1	SYBR	27.8088	27.7398	0.0975123	Manual Ct		Automatic			Manual	0.246384
31	FEPM R03-H4	pannexin1	SYBR	28.0495	28.1139	0.0911464	Manual Ct		Automatic			Manual	0.246384
32	FEPM R03-H4	pannexin1	SYBR	28.1784	28.1139	0.0911464	Manual Ct		Automatic			Manual	0.246384
75	FEPM R03-V3	pannexin1	SYBR	27.971	28.0338	0.0888981	Manual Ct		Automatic			Manual	0.246384
76	FEPM R03-V3	pannexin1	SYBR	28.0967	28.0338	0.0888981	Manual Ct		Automatic			Manual	0.246384
87	FEPM R07-V2	pannexin1	SYBR	28.4468	28.4203	0.0374709	Manual Ct		Automatic			Manual	0.246384
88	FEPM R07-V2	pannexin1	SYBR	28.3938	28.4203	0.0374709	Manual Ct		Automatic			Manual	0.246384
43	FEPM R17-H4	pannexin1	SYBR	27.6011	27.7147	0.160648	Manual Ct		Automatic			Manual	0.246384
44	FEPM R17-H4	pannexin1	SYBR	27.8283	27.7147	0.160648	Manual Ct		Automatic			Manual	0.246384
5	FEPM R19-H3	pannexin1	SYBR	27.8358	27.8834	0.0672987	Manual Ct		Automatic			Manual	0.246384
6	FEPM R19-H3	pannexin1	SYBR	27.931	27.8834	0.0672987	Manual Ct		Automatic			Manual	0.246384
17	FEPM R19-V3	pannexin1	SYBR	27.777	27.8229	0.0649102	Manual Ct		Automatic			Manual	0.246384
18	FEPM R19-V3	pannexin1	SYBR	27.8688	27.8229	0.0649102	Manual Ct		Automatic			Manual	0.246384
29	FEPM R40-H3	pannexin1	SYBR	27.6477	27.7148	0.0948473	Manual Ct		Automatic			Manual	0.246384
30	FEPM R40-H3	pannexin1	SYBR	27.7818	27.7148	0.0948473	Manual Ct		Automatic			Manual	0.246384
85	FSPF R26-H4	pannexin1	SYBR	27.8737	28.0118	0.195311	Manual Ct		Automatic			Manual	0.246384
86	FSPF R26-H4	pannexin1	SYBR	28.1499	28.0118	0.195311	Manual Ct		Automatic			Manual	0.246384
3	FSPF R27-H3	pannexin1	SYBR	27.8464	27.9189	0.102585	Manual Ct		Automatic			Manual	0.246384
4	FSPF R27-H3	pannexin1	SYBR	27.9915	27.9189	0.102585	Manual Ct		Automatic			Manual	0.246384
15	FSPF R27-V3	pannexin1	SYBR	27.6534	27.725	0.101295	Manual Ct		Automatic			Manual	0.246384
16	FSPF R27-V3	pannexin1	SYBR	27.7967	27.725	0.101295	Manual Ct		Automatic			Manual	0.246384
27	FSPF R29-H3	pannexin1	SYBR	27.9074	27.958	0.0715161	Manual Ct		Automatic			Manual	0.246384
28	FSPF R29-H3	pannexin1	SYBR	28.0086	27.958	0.0715161	Manual Ct		Automatic			Manual	0.246384
39	FSPF R44-V3	pannexin1	SYBR	27.5549	27.4845	0.0994976	Manual Ct		Automatic			Manual	0.246384
40	FSPF R44-V3	pannexin1	SYBR	27.4142	27.4845	0.0994976	Manual Ct		Automatic			Manual	0.246384
51	FSPF R47-H3	pannexin1	SYBR	27.8241	27.8424	0.0259867	Manual Ct		Automatic			Manual	0.246384
52	FSPF R47-H3	pannexin1	SYBR	27.8608	27.8424	0.0259867	Manual Ct		Automatic			Manual	0.246384
63	FSPF R47-V3	pannexin1	SYBR	27.9675	27.991	0.0331915	Manual Ct		Automatic			Manual	0.246384
64	FSPF R47-V3	pannexin1	SYBR	28.0145	27.991	0.0331915	Manual Ct		Automatic			Manual	0.246384
1	FSPM R14-V3	pannexin1	SYBR	27.9778	27.9662	0.016322	Manual Ct		Automatic			Manual	0.246384
2	FSPM R14-V3	pannexin1	SYBR	27.9547	27.9662	0.016322	Manual Ct		Automatic			Manual	0.246384
13	FSPM R14-V4	pannexin1	SYBR	28.0367	28.0209	0.0224343	Manual Ct		Automatic			Manual	0.246384
14	FSPM R14-V4	pannexin1	SYBR	28.005	28.0209	0.0224343	Manual Ct		Automatic			Manual	0.246384
25	FSPM R26-V3	pannexin1	SYBR	27.5731	27.6687	0.135258	Manual Ct		Automatic			Manual	0.246384
26	FSPM R26-V3	pannexin1	SYBR	27.7644	27.6687	0.135258	Manual Ct		Automatic			Manual	0.246384
37	FSPM R29-V3	pannexin1	SYBR	28.0114	27.9798	0.0447606	Manual Ct		Automatic			Manual	0.246384
38	FSPM R29-V3	pannexin1	SYBR	27.9481	27.9798	0.0447606	Manual Ct		Automatic			Manual	0.246384
49	FSPM R42-H3	pannexin1	SYBR	28.1683	28.147	0.0300773	Manual Ct		Automatic			Manual	0.246384
50	FSPM R42-H3	pannexin1	SYBR	28.1258	28.147	0.0300773	Manual Ct		Automatic			Manual	0.246384
61	FSPM R42-V3	pannexin1	SYBR	27.6028	27.7126	0.155305	Manual Ct		Automatic			Manual	0.246384
62	FSPM R42-V3	pannexin1	SYBR	27.8224	27.7126	0.155305	Manual Ct		Automatic			Manual	0.246384
73	FSPM R44-H3	pannexin1	SYBR	27.5355	27.5641	0.0403571	Manual Ct		Automatic			Manual	0.246384
74	FSPM R44-H3	pannexin1	SYBR	27.5926	27.5641	0.0403571	Manual Ct		Automatic			Manual	0.246384
91	NTC	pannexin1	SYBR	39.5762			Manual Ct		Automatic			Manual	0.246384
69	Pool	pannexin1	SYBR	29.1398	28.5071	0.567575	Manual Ct		Automatic			Manual	0.246384
70	Pool	pannexin1	SYBR	28.3387	28.5071	0.567575	Manual Ct		Automatic			Manual	0.246384
81	Pool	pannexin1	SYBR	28.0428	28.5071	0.567575	Manual Ct		Automatic			Manual	0.246384
57	STD 1.6	pannexin1	SYBR	35.5446			Manual Ct		Automatic			Manual	0.246384
58	STD 1.6	pannexin1	SYBR	36.9854			Manual Ct		Automatic			Manual	0.246384
9	STD 1000	pannexin1	SYBR	27.9564			Manual Ct		Automatic			Manual	0.246384
10	STD 1000	pannexin1	SYBR	28.0066			Manual Ct		Automatic			Manual	0.246384
21	STD 200	pannexin1	SYBR	30.0328			Manual Ct		Automatic			Manual	0.246384
22	STD 200	pannexin1	SYBR	30.1275			Manual Ct		Automatic			Manual	0.246384
33	STD 40	pannexin1	SYBR	32.2771			Manual Ct		Automatic			Manual	0.246384
34	STD 40	pannexin1	SYBR	31.898			Manual Ct		Automatic			Manual	0.246384
46	STD 8	pannexin1	SYBR	34.3722			Manual Ct		Automatic			Manual	0.246384
67	#NAME?	pannexin1	SYBR	36.2305			Manual Ct		Automatic			Manual	0.246384
79	#NAME?	pannexin1	SYBR	Undetermined			Manual Ct		Automatic			Manual	0.246384
80	#NAME?	pannexin1	SYBR	36.2854			Manual Ct		Automatic			Manual	0.246384
68	#NAME?	pannexin1	SYBR	38.4028			Manual Ct		Automatic			Manual	0.246384
55	#NAME?	pannexin1	SYBR	Undetermined			Manual Ct		Automatic			Manual	0.246384
56	#NAME?	pannexin1	SYBR	38.1213			Manual Ct		Automatic			Manual	0.246384

[truncated: 13 more sheets: Collected data (Ct mean), Input data, Formula (relative quantificatio, Results, GraphTarget 1, Graph Target 2,  Graph Target 3, Graph Target 4, Graph Target 5, Graph Target 6, Graph Target 7, Graph Target 8, GraphTarget 9]
