# Supplementary material for: Effects of High Intensity Interval Training on Pregnant Rats, and the Placenta, Heart and Liver of Their Fetuses
Source: PLoS One. 2015 Nov 13;10(11):e0143095. doi: 10.1371/journal.pone.0143095 (PMC4643918; doi:10.1371/journal.pone.0143095)
Supplement: S7 File — (XLSX) [file pone.0143095.s007.xlsx]

## Sheet: Data Ref gene
		Refgenes
	Kode				Refgene		Prøve	Kode	GRP	Refgene	VEGFA	VEGFB	SOD1	SOD2	HIF1a	Cat	HK2
	R03H3				23.8038		L3	R03H3	HIT	23.8038	24.8666	26.8145	20.487	23.6031	27.0497	21.4536	27.2061
	R03H3				23.8038		L3	R03H3	HIT	23.8038	24.8666	26.8145	20.487	23.6031	27.0497	21.4536	27.2061
	R03H4				22.1522		L21	R03H4	HIT	22.1522	23.5548	25.3689	19.5447	22.7855	24.5819	18.8405	25.0357
	R03H4				22.1522		L21	R03H4	HIT	22.1522	23.5548	25.3689	19.5447	22.7855	24.5819	18.8405	25.0357
	R03V3				25.9994		L24	R03V3	HIT	25.9994	26.2667	28.7404	21.8094	25.406	30.0239	23.5041	30.6903
	R03V3				25.9994		L24	R03V3	HIT	25.9994	26.2667	28.7404	21.8094	25.406	30.0239	23.5041	30.6903
	R07H3				22.3154		L23	R07H3	HIT	22.3154	23.9367	25.2247	19.4135	22.7821	24.1602	18.6175	25.0184
	R07H3				22.3154		L23	R07H3	HIT	22.3154	23.9367	25.2247	19.4135	22.7821	24.1602	18.6175	25.0184
	R07V3				22.3301		L1	R07V3	HIT	22.3301	23.3912	25.2343	19.5329	22.9636	24.2065	18.4562	24.4671
	R07V3				22.3301		L1	R07V3	HIT	22.3301	23.3912	25.2343	19.5329	22.9636	24.2065	18.4562	24.4671
	R07V4				22.2404		L11	R07V4	HIT	22.2404	23.837	25.5013	19.5086	22.8541	24.5077	18.7583	24.8334
	R07V4				22.2404		L11	R07V4	HIT	22.2404	23.837	25.5013	19.5086	22.8541	24.5077	18.7583	24.8334
	R17H3				22.4102		L28	R17H3	HIT	22.4102	23.8428	25.1046	19.4942	22.9166	24.6937	18.9179	25.9531
	R17H3				22.4102		L28	R17H3	HIT	22.4102	23.8428	25.1046	19.4942	22.9166	24.6937	18.9179	25.9531
	R17H4				22.176		L26	R17H4	HIT	22.176	23.2457	24.8297	19.7673	22.7739	24.3268	18.2629	24.5176
	R17H4				22.176		L26	R17H4	HIT	22.176	23.2457	24.8297	19.7673	22.7739	24.3268	18.2629	24.5176
	R17V3				22.0971		L6	R17V3	HIT	22.0971	23.8555	25.2643	19.7823	22.696	24.6301	18.6858	25.5716
	R17V3				22.0971		L6	R17V3	HIT	22.0971	23.8555	25.2643	19.7823	22.696	24.6301	18.6858	25.5716
	R19H3				22.3246		L19	R19H3	HIT	22.3246	23.941	25.2231	19.8145	22.9056	24.3937	18.563	25.7412
	R19H3				22.3246		L19	R19H3	HIT	22.3246	23.941	25.2231	19.8145	22.9056	24.3937	18.563	25.7412
	R19V3				22.2042		L4	R19V3	HIT	22.2042	23.8198	25.2236	19.3148	22.7322	24.6405	19.0119	25.9763
	R19V3				22.2042		L4	R19V3	HIT	22.2042	23.8198	25.2236	19.3148	22.7322	24.6405	19.0119	25.9763
	R19V4				22.113		L12	R19V4	HIT	22.113	23.65	24.9985	19.2849	22.6447	24.3417	18.5368	26.1482
	R19V4				22.113		L12	R19V4	HIT	22.113	23.65	24.9985	19.2849	22.6447	24.3417	18.5368	26.1482
	R40H3				22.9033		L20	R40H3	HIT	22.9033	24.1264	26.031	19.8549	23.359	25.1475	19.4587	26.7571
	R40H3				22.9033		L20	R40H3	HIT	22.9033	24.1264	26.031	19.8549	23.359	25.1475	19.4587	26.7571
	R40V3				21.7113		L9	R40V3	HIT	21.7113	22.9053	24.2482	18.8451	22.4857	23.5577	17.8554	24.5272
	R40V3				21.7113		L9	R40V3	HIT	21.7113	22.9053	24.2482	18.8451	22.4857	23.5577	17.8554	24.5272
	R14V3				22.7229		L10	R14V3	SED	22.7229	23.9704	25.7985	19.8621	22.9557	24.8343	18.7642	25.5604
	R14V3				22.7229		L10	R14V3	SED	22.7229	23.9704	25.7985	19.8621	22.9557	24.8343	18.7642	25.5604
	R14V4				22.243		L18	R14V4	SED	22.243	23.4141	25.1127	19.6057	22.7855	24.0627	18.3874	24.6712
	R14V4				22.243		L18	R14V4	SED	22.243	23.4141	25.1127	19.6057	22.7855	24.0627	18.3874	24.6712
	R26H4				22.1207		L15	R26H4	SED	22.1207	23.6301	24.9214	19.5878	22.6696	23.9687	18.5178	25.6529
	R26H4				22.1207		L15	R26H4	SED	22.1207	23.6301	24.9214	19.5878	22.6696	23.9687	18.5178	25.6529
	R26V3				21.9495		L7	R26V3	SED	21.9495	23.4894	24.6624	19.0604	22.6431	23.9054	18.5808	25.3066
	R26V3				21.9495		L7	R26V3	SED	21.9495	23.4894	24.6624	19.0604	22.6431	23.9054	18.5808	25.3066
	R27H3				22.2773		L14	R27H3	SED	22.2773	23.6702	25.1673	19.4309	22.8088	24.3348	19.0411	25.7202
	R27H3				22.2773		L14	R27H3	SED	22.2773	23.6702	25.1673	19.4309	22.8088	24.3348	19.0411	25.7202
	R27V3				22.1433		L8	R27V3	SED	22.1433	23.1557	24.931	19.0799	22.7736	23.8841	18.3715	25.4805
	R27V3				22.1433		L8	R27V3	SED	22.1433	23.1557	24.931	19.0799	22.7736	23.8841	18.3715	25.4805
	R29H3				22.3614		L13	R29H3	SED	22.3614	23.695	25.1527	19.5323	22.9541	24.4841	19.3153	25.6694
	R29H3				22.3614		L13	R29H3	SED	22.3614	23.695	25.1527	19.5323	22.9541	24.4841	19.3153	25.6694
	R29V3				22.2526		L27	R29V3	SED	22.2526	23.5427	24.8775	19.4278	22.7062	24.088	18.7711	25.4576
	R29V3				22.2526		L27	R29V3	SED	22.2526	23.5427	24.8775	19.4278	22.7062	24.088	18.7711	25.4576
	R42H3				22.301		L2	R42H3	SED	22.301	23.2033	25.0593	19.7871	22.9824	24.2922	18.5825	25.834
	R42H3				22.301		L2	R42H3	SED	22.301	23.2033	25.0593	19.7871	22.9824	24.2922	18.5825	25.834
	R42V3				22.1118		L5	R42V3	SED	22.1118	23.4188	25.1517	19.542	22.7441	24.4962	18.7047	25.7768
	R42V3				22.1118		L5	R42V3	SED	22.1118	23.4188	25.1517	19.542	22.7441	24.4962	18.7047	25.7768
	R44H3				22.6564		L22	R44H3	SED	22.6564	24.6311	25.8362	20.0961	23.0806	24.8089	19.598	27.079
	R44H3				22.6564		L22	R44H3	SED	22.6564	24.6311	25.8362	20.0961	23.0806	24.8089	19.598	27.079
	R44V3				22.3163		L16	R44V3	SED	22.3163	23.0629	24.9562	19.6113	22.7141	23.7136	18.5694	25.3655
	R44V3				22.3163		L16	R44V3	SED	22.3163	23.0629	24.9562	19.6113	22.7141	23.7136	18.5694	25.3655
	R47H4				22.5969		L25	R47H4	SED	22.5969	23.259	24.811	19.6559	22.9466	23.9637	18.6002	25.2575
	R47H4				22.5969		L25	R47H4	SED	22.5969	23.259	24.811	19.6559	22.9466	23.9637	18.6002	25.2575
	R47V3				22.4882		L17	R47V3	SED	22.4882	23.0074	24.9701	19.6741	23.1091	23.9323	18.5206	25.4349
	R47V3				22.4882		L17	R47V3	SED	22.4882	23.0074	24.9701	19.6741	23.1091	23.9323	18.5206	25.4349
					-3.24148					-3.24148	-3.36325	-3.52287	-3.29721	-3.35865	-3.6427	-3.38822	-3.50161

## Sheet: Data TG 1
		VEGFA
	Kode				VEGFA
	R03H3				24.8666
	R03H3				24.8666
	R03H4				23.5548
	R03H4				23.5548
	R03V3				26.2667
	R03V3				26.2667
	R07H3				23.9367
	R07H3				23.9367
	R07V3				23.3912
	R07V3				23.3912
	R07V4				23.837
	R07V4				23.837
	R17H3				23.8428
	R17H3				23.8428
	R17H4				23.2457
	R17H4				23.2457
	R17V3				23.8555
	R17V3				23.8555
	R19H3				23.941
	R19H3				23.941
	R19V3				23.8198
	R19V3				23.8198
	R19V4				23.65
	R19V4				23.65
	R40H3				24.1264
	R40H3				24.1264
	R40V3				22.9053
	R40V3				22.9053
	R14V3				23.9704
	R14V3				23.9704
	R14V4				23.4141
	R14V4				23.4141
	R26H4				23.6301
	R26H4				23.6301
	R26V3				23.4894
	R26V3				23.4894
	R27H3				23.6702
	R27H3				23.6702
	R27V3				23.1557
	R27V3				23.1557
	R29H3				23.695
	R29H3				23.695
	R29V3				23.5427
	R29V3				23.5427
	R42H3				23.2033
	R42H3				23.2033
	R42V3				23.4188
	R42V3				23.4188
	R44H3				24.6311
	R44H3				24.6311
	R44V3				23.0629
	R44V3				23.0629
	R47H4				23.259
	R47H4				23.259
	R47V3				23.0074
	R47V3				23.0074
					-3.36325

## Sheet: Data TG 2
		VEGFB
	Kode				VEGFB
	R03H3				26.8145
	R03H3				26.8145
	R03H4				25.3689
	R03H4				25.3689
	R03V3				28.7404
	R03V3				28.7404
	R07H3				25.2247
	R07H3				25.2247
	R07V3				25.2343
	R07V3				25.2343
	R07V4				25.5013
	R07V4				25.5013
	R17H3				25.1046
	R17H3				25.1046
	R17H4				24.8297
	R17H4				24.8297
	R17V3				25.2643
	R17V3				25.2643
	R19H3				25.2231
	R19H3				25.2231
	R19V3				25.2236
	R19V3				25.2236
	R19V4				24.9985
	R19V4				24.9985
	R40H3				26.031
	R40H3				26.031
	R40V3				24.2482
	R40V3				24.2482
	R14V3				25.7985
	R14V3				25.7985
	R14V4				25.1127
	R14V4				25.1127
	R26H4				24.9214
	R26H4				24.9214
	R26V3				24.6624
	R26V3				24.6624
	R27H3				25.1673
	R27H3				25.1673
	R27V3				24.931
	R27V3				24.931
	R29H3				25.1527
	R29H3				25.1527
	R29V3				24.8775
	R29V3				24.8775
	R42H3				25.0593
	R42H3				25.0593
	R42V3				25.1517
	R42V3				25.1517
	R44H3				25.8362
	R44H3				25.8362
	R44V3				24.9562
	R44V3				24.9562
	R47H4				24.811
	R47H4				24.811
	R47V3				24.9701
	R47V3				24.9701
					-3.52287

## Sheet: Data TG 3
		SOD1
	Kode				SOD1
	R03H3				20.487
	R03H3				20.487
	R03H4				19.5447
	R03H4				19.5447
	R03V3				21.8094
	R03V3				21.8094
	R07H3				19.4135
	R07H3				19.4135
	R07V3				19.5329
	R07V3				19.5329
	R07V4				19.5086
	R07V4				19.5086
	R17H3				19.4942
	R17H3				19.4942
	R17H4				19.7673
	R17H4				19.7673
	R17V3				19.7823
	R17V3				19.7823
	R19H3				19.8145
	R19H3				19.8145
	R19V3				19.3148
	R19V3				19.3148
	R19V4				19.2849
	R19V4				19.2849
	R40H3				19.8549
	R40H3				19.8549
	R40V3				18.8451
	R40V3				18.8451
	R14V3				19.8621
	R14V3				19.8621
	R14V4				19.6057
	R14V4				19.6057
	R26H4				19.5878
	R26H4				19.5878
	R26V3				19.0604
	R26V3				19.0604
	R27H3				19.4309
	R27H3				19.4309
	R27V3				19.0799
	R27V3				19.0799
	R29H3				19.5323
	R29H3				19.5323
	R29V3				19.4278
	R29V3				19.4278
	R42H3				19.7871
	R42H3				19.7871
	R42V3				19.542
	R42V3				19.542
	R44H3				20.0961
	R44H3				20.0961
	R44V3				19.6113
	R44V3				19.6113
	R47H4				19.6559
	R47H4				19.6559
	R47V3				19.6741
	R47V3				19.6741
					-3.29721

## Sheet: Data TG 4
		SOD2
	Kode				SOD2
	R03H3				23.6031
	R03H3				23.6031
	R03H4				22.7855
	R03H4				22.7855
	R03V3				25.406
	R03V3				25.406
	R07H3				22.7821
	R07H3				22.7821
	R07V3				22.9636
	R07V3				22.9636
	R07V4				22.8541
	R07V4				22.8541
	R17H3				22.9166
	R17H3				22.9166
	R17H4				22.7739
	R17H4				22.7739
	R17V3				22.696
	R17V3				22.696
	R19H3				22.9056
	R19H3				22.9056
	R19V3				22.7322
	R19V3				22.7322
	R19V4				22.6447
	R19V4				22.6447
	R40H3				23.359
	R40H3				23.359
	R40V3				22.4857
	R40V3				22.4857
	R14V3				22.9557
	R14V3				22.9557
	R14V4				22.7855
	R14V4				22.7855
	R26H4				22.6696
	R26H4				22.6696
	R26V3				22.6431
	R26V3				22.6431
	R27H3				22.8088
	R27H3				22.8088
	R27V3				22.7736
	R27V3				22.7736
	R29H3				22.9541
	R29H3				22.9541
	R29V3				22.7062
	R29V3				22.7062
	R42H3				22.9824
	R42H3				22.9824
	R42V3				22.7441
	R42V3				22.7441
	R44H3				23.0806
	R44H3				23.0806
	R44V3				22.7141
	R44V3				22.7141
	R47H4				22.9466
	R47H4				22.9466
	R47V3				23.1091
	R47V3				23.1091
					-3.35865

## Sheet: Data TG 5
		HIF1a
	Kode				HIF1a
	R03H3				27.0497
	R03H3				27.0497
	R03H4				24.5819
	R03H4				24.5819
	R03V3				30.0239
	R03V3				30.0239
	R07H3				24.1602
	R07H3				24.1602
	R07V3				24.2065
	R07V3				24.2065
	R07V4				24.5077
	R07V4				24.5077
	R17H3				24.6937
	R17H3				24.6937
	R17H4				24.3268
	R17H4				24.3268
	R17V3				24.6301
	R17V3				24.6301
	R19H3				24.3937
	R19H3				24.3937
	R19V3				24.6405
	R19V3				24.6405
	R19V4				24.3417
	R19V4				24.3417
	R40H3				25.1475
	R40H3				25.1475
	R40V3				23.5577
	R40V3				23.5577
	R14V3				24.8343
	R14V3				24.8343
	R14V4				24.0627
	R14V4				24.0627
	R26H4				23.9687
	R26H4				23.9687
	R26V3				23.9054
	R26V3				23.9054
	R27H3				24.3348
	R27H3				24.3348
	R27V3				23.8841
	R27V3				23.8841
	R29H3				24.4841
	R29H3				24.4841
	R29V3				24.088
	R29V3				24.088
	R42H3				24.2922
	R42H3				24.2922
	R42V3				24.4962
	R42V3				24.4962
	R44H3				24.8089
	R44H3				24.8089
	R44V3				23.7136
	R44V3				23.7136
	R47H4				23.9637
	R47H4				23.9637
	R47V3				23.9323
	R47V3				23.9323
					-3.6427

## Sheet: Data TG 6
		Catalase
	Kode				Cat
	R03H3				21.4536
	R03H3				21.4536
	R03H4				18.8405
	R03H4				18.8405
	R03V3				23.5041
	R03V3				23.5041
	R07H3				18.6175
	R07H3				18.6175
	R07V3				18.4562
	R07V3				18.4562
	R07V4				18.7583
	R07V4				18.7583
	R17H3				18.9179
	R17H3				18.9179
	R17H4				18.2629
	R17H4				18.2629
	R17V3				18.6858
	R17V3				18.6858
	R19H3				18.563
	R19H3				18.563
	R19V3				19.0119
	R19V3				19.0119
	R19V4				18.5368
	R19V4				18.5368
	R40H3				19.4587
	R40H3				19.4587
	R40V3				17.8554
	R40V3				17.8554
	R14V3				18.7642
	R14V3				18.7642
	R14V4				18.3874
	R14V4				18.3874
	R26H4				18.5178
	R26H4				18.5178
	R26V3				18.5808
	R26V3				18.5808
	R27H3				19.0411
	R27H3				19.0411
	R27V3				18.3715
	R27V3				18.3715
	R29H3				19.3153
	R29H3				19.3153
	R29V3				18.7711
	R29V3				18.7711
	R42H3				18.5825
	R42H3				18.5825
	R42V3				18.7047
	R42V3				18.7047
	R44H3				19.598
	R44H3				19.598
	R44V3				18.5694
	R44V3				18.5694
	R47H4				18.6002
	R47H4				18.6002
	R47V3				18.5206
	R47V3				18.5206
					-3.38822

## Sheet: Data TG 7
		HK2
	Kode				HK2
	R03H3				27.2061
	R03H3				27.2061
	R03H4				25.0357
	R03H4				25.0357
	R03V3				30.6903
	R03V3				30.6903
	R07H3				25.0184
	R07H3				25.0184
	R07V3				24.4671
	R07V3				24.4671
	R07V4				24.8334
	R07V4				24.8334
	R17H3				25.9531
	R17H3				25.9531
	R17H4				24.5176
	R17H4				24.5176
	R17V3				25.5716
	R17V3				25.5716
	R19H3				25.7412
	R19H3				25.7412
	R19V3				25.9763
	R19V3				25.9763
	R19V4				26.1482
	R19V4				26.1482
	R40H3				26.7571
	R40H3				26.7571
	R40V3				24.5272
	R40V3				24.5272
	R14V3				25.5604
	R14V3				25.5604
	R14V4				24.6712
	R14V4				24.6712
	R26H4				25.6529
	R26H4				25.6529
	R26V3				25.3066
	R26V3				25.3066
	R27H3				25.7202
	R27H3				25.7202
	R27V3				25.4805
	R27V3				25.4805
	R29H3				25.6694
	R29H3				25.6694
	R29V3				25.4576
	R29V3				25.4576
	R42H3				25.834
	R42H3				25.834
	R42V3				25.7768
	R42V3				25.7768
	R44H3				27.079
	R44H3				27.079
	R44V3				25.3655
	R44V3				25.3655
	R47H4				25.2575
	R47H4				25.2575
	R47V3				25.4349
	R47V3				25.4349
					-3.50161

## Sheet: Data TG 8
	Kode
	R03H3
	R03H3
	R03H4
	R03H4
	R03V3
	R03V3
	R07H3
	R07H3
	R07V3
	R07V3
	R07V4
	R07V4
	R17H3
	R17H3
	R17H4
	R17H4
	R17V3
	R17V3
	R19H3
	R19H3
	R19V3
	R19V3
	R19V4
	R19V4
	R40H3
	R40H3
	R40V3
	R40V3
	R14V3
	R14V3
	R14V4
	R14V4
	R26H4
	R26H4
	R26V3
	R26V3
	R27H3
	R27H3
	R27V3
	R27V3
	R29H3
	R29H3
	R29V3
	R29V3
	R42H3
	R42H3
	R42V3
	R42V3
	R44H3
	R44H3
	R44V3
	R44V3
	R47H4
	R47H4
	R47V3
	R47V3

## Sheet: Data TG 9
	Kode
	R03H3
	R03H3
	R03H4
	R03H4
	R03V3
	R03V3
	R07H3
	R07H3
	R07V3
	R07V3
	R07V4
	R07V4
	R17H3
	R17H3
	R17H4
	R17H4
	R17V3
	R17V3
	R19H3
	R19H3
	R19V3
	R19V3
	R19V4
	R19V4
	R40H3
	R40H3
	R40V3
	R40V3
	R14V3
	R14V3
	R14V4
	R14V4
	R26H4
	R26H4
	R26V3
	R26V3
	R27H3
	R27H3
	R27V3
	R27V3
	R29H3
	R29H3
	R29V3
	R29V3
	R42H3
	R42H3
	R42V3
	R42V3
	R44H3
	R44H3
	R44V3
	R44V3
	R47H4
	R47H4
	R47V3
	R47V3

[truncated: 13 more sheets: Collected data (Ct mean), Input data, Formula (relative quantificatio, Results, GraphTarget 1, Graph Target 2,  Graph Target 3, Graph Target 4, Graph Target 5, Graph Target 6, Graph Target 7, Graph Target 8, GraphTarget 9]
