# Supplementary material for: Effects of High Intensity Interval Training on Pregnant Rats, and the Placenta, Heart and Liver of Their Fetuses
Source: PLoS One. 2015 Nov 13;10(11):e0143095. doi: 10.1371/journal.pone.0143095 (PMC4643918; doi:10.1371/journal.pone.0143095)
Supplement: S8 File — (XLSX) [file pone.0143095.s008.xlsx]

## Sheet: Data Ref gene
		Refgenes
Prøve	Kode	GRP	Refgene		Refgene		GPX1	GPX2	GPX4v1	GPX4v2	eNOS	iNOS
L3	R03H3	HIT	23.8038		23.8038		21.8543	29.0724	24.8975	30.0582	32.489	34.0411
L3	R03H3	HIT	23.8038		23.8038		21.8543	29.0724	24.8975	30.0582	32.489	34.0411
L21	R03H4	HIT	22.1522		22.1522		19.4222	27.3459	22.2907	27.995	30.7433	31.8668
L21	R03H4	HIT	22.1522		22.1522		19.4222	27.3459	22.2907	27.995	30.7433	31.8668
L24	R03V3	HIT	25.9994		25.9994		23.7919	30.8564	28.3568	34.17	34.307	34.6234
L24	R03V3	HIT	25.9994		25.9994		23.7919	30.8564	28.3568	34.17	34.307	34.6234
L23	R07H3	HIT	22.3154		22.3154		19.3442	27.7478	22.2219	28.4008	30.5441	31.7827
L23	R07H3	HIT	22.3154		22.3154		19.3442	27.7478	22.2219	28.4008	30.5441	31.7827
L1	R07V3	HIT	22.3301		22.3301		19.7706	27.549	22.3353	28.2452	30.6532	31.9297
L1	R07V3	HIT	22.3301		22.3301		19.7706	27.549	22.3353	28.2452	30.6532	31.9297
L11	R07V4	HIT	22.2404		22.2404		19.9225	28.8304	22.7666	29.0359	30.3366	31.7022
L11	R07V4	HIT	22.2404		22.2404		19.9225	28.8304	22.7666	29.0359	30.3366	31.7022
L28	R17H3	HIT	22.4102		22.4102		19.9541	28.5382	22.7369	28.7185	30.8487	32.76
L28	R17H3	HIT	22.4102		22.4102		19.9541	28.5382	22.7369	28.7185	30.8487	32.76
L26	R17H4	HIT	22.176		22.176		19.3023	28.5135	21.9829	27.5644	32.34	33.7054
L26	R17H4	HIT	22.176		22.176		19.3023	28.5135	21.9829	27.5644	32.34	33.7054
L6	R17V3	HIT	22.0971		22.0971		19.6058	28.777	22.6629	28.4222	30.7208	32.9544
L6	R17V3	HIT	22.0971		22.0971		19.6058	28.777	22.6629	28.4222	30.7208	32.9544
L19	R19H3	HIT	22.3246		22.3246		19.5997	28.5855	22.5523	28.3227	30.6472	33.4104
L19	R19H3	HIT	22.3246		22.3246		19.5997	28.5855	22.5523	28.3227	30.6472	33.4104
L4	R19V3	HIT	22.2042		22.2042		19.8593	28.2509	22.6364	30.21	30.2185	33.6329
L4	R19V3	HIT	22.2042		22.2042		19.8593	28.2509	22.6364	30.21	30.2185	33.6329
L12	R19V4	HIT	22.113		22.113		19.7033	28.9101	22.372	28.3759	30.0511	32.5046
L12	R19V4	HIT	22.113		22.113		19.7033	28.9101	22.372	28.3759	30.0511	32.5046
L20	R40H3	HIT	22.9033		22.9033		20.0159	29.3865	23.0191	28.5312	30.9929	33.8382
L20	R40H3	HIT	22.9033		22.9033		20.0159	29.3865	23.0191	28.5312	30.9929	33.8382
L9	R40V3	HIT	21.7113		21.7113		19.2501	27.3473	21.4079	27.1319	29.8473	32.7302
L9	R40V3	HIT	21.7113		21.7113		19.2501	27.3473	21.4079	27.1319	29.8473	32.7302
L10	R14V3	SED	22.7229		22.7229		19.6867	27.47	22.6689	27.7313	30.5654	31.8272
L10	R14V3	SED	22.7229		22.7229		19.6867	27.47	22.6689	27.7313	30.5654	31.8272
L18	R14V4	SED	22.243		22.243		19.5759	28.4294	22.196	27.8004	30.3303	32.1303
L18	R14V4	SED	22.243		22.243		19.5759	28.4294	22.196	27.8004	30.3303	32.1303
L15	R26H4	SED	22.1207		22.1207		19.1735	27.1908	22.2257	27.4759	29.9857	31.2772
L15	R26H4	SED	22.1207		22.1207		19.1735	27.1908	22.2257	27.4759	29.9857	31.2772
L7	R26V3	SED	21.9495		21.9495		19.3358	27.4001	22.0591	27.7102	30.0143	32.3918
L7	R26V3	SED	21.9495		21.9495		19.3358	27.4001	22.0591	27.7102	30.0143	32.3918
L14	R27H3	SED	22.2773		22.2773		19.4048	29.8259	22.3138	27.9205	29.994	32.391
L14	R27H3	SED	22.2773		22.2773		19.4048	29.8259	22.3138	27.9205	29.994	32.391
L8	R27V3	SED	22.1433		22.1433		19.1242	27.4844	21.7176	27.494	30.295	32.8862
L8	R27V3	SED	22.1433		22.1433		19.1242	27.4844	21.7176	27.494	30.295	32.8862
L13	R29H3	SED	22.3614		22.3614		19.8805	29.3208	22.9775	28.4119	30.1279	33.5481
L13	R29H3	SED	22.3614		22.3614		19.8805	29.3208	22.9775	28.4119	30.1279	33.5481
L27	R29V3	SED	22.2526		22.2526		19.4588	28.4587	22.2763	27.8643	30.5799	32.5263
L27	R29V3	SED	22.2526		22.2526		19.4588	28.4587	22.2763	27.8643	30.5799	32.5263
L2	R42H3	SED	22.301		22.301		19.2819	27.1945	22.0223	27.3362	30.3289	32.884
L2	R42H3	SED	22.301		22.301		19.2819	27.1945	22.0223	27.3362	30.3289	32.884
L5	R42V3	SED	22.1118		22.1118		19.6164	27.8955			30.3809	33.5554
L5	R42V3	SED	22.1118		22.1118		19.6164	27.8955			30.3809	33.5554
L22	R44H3	SED	22.6564		22.6564		20.7422	28.3105	24.1214	29.648	31.1872	34.0893
L22	R44H3	SED	22.6564		22.6564		20.7422	28.3105	24.1214	29.648	31.1872	34.0893
L16	R44V3	SED	22.3163		22.3163		19.5233	26.9009	21.9906	26.923	30.0953	33.9854
L16	R44V3	SED	22.3163		22.3163		19.5233	26.9009	21.9906	26.923	30.0953	33.9854
L25	R47H4	SED	22.5969		22.5969		19.6283	27.0577	22.1128	27.4315	30.7371	33.5881
L25	R47H4	SED	22.5969		22.5969		19.6283	27.0577	22.1128	27.4315	30.7371	33.5881
L17	R47V3	SED	22.4882		22.4882		19.5384	27.0837	21.8131	26.768	30.4766	33.1845
L17	R47V3	SED	22.4882		22.4882		19.5384	27.0837	21.8131	26.768	30.4766	33.1845
			-3.24148		-3.24148		-3.4786	-3.48	-3.59368	-3.39	-3.59

## Sheet: Data TG 1
		GPX1
	Kode				GPX1
	R03H3				21.8543
	R03H3				21.8543
	R03H4				19.4222
	R03H4				19.4222
	R03V3				23.7919
	R03V3				23.7919
	R07H3				19.3442
	R07H3				19.3442
	R07V3				19.7706
	R07V3				19.7706
	R07V4				19.9225
	R07V4				19.9225
	R17H3				19.9541
	R17H3				19.9541
	R17H4				19.3023
	R17H4				19.3023
	R17V3				19.6058
	R17V3				19.6058
	R19H3				19.5997
	R19H3				19.5997
	R19V3				19.8593
	R19V3				19.8593
	R19V4				19.7033
	R19V4				19.7033
	R40H3				20.0159
	R40H3				20.0159
	R40V3				19.2501
	R40V3				19.2501
	R14V3				19.6867
	R14V3				19.6867
	R14V4				19.5759
	R14V4				19.5759
	R26H4				19.1735
	R26H4				19.1735
	R26V3				19.3358
	R26V3				19.3358
	R27H3				19.4048
	R27H3				19.4048
	R27V3				19.1242
	R27V3				19.1242
	R29H3				19.8805
	R29H3				19.8805
	R29V3				19.4588
	R29V3				19.4588
	R42H3				19.2819
	R42H3				19.2819
	R42V3				19.6164
	R42V3				19.6164
	R44H3				20.7422
	R44H3				20.7422
	R44V3				19.5233
	R44V3				19.5233
	R47H4				19.6283
	R47H4				19.6283
	R47V3				19.5384
	R47V3				19.5384
					-3.4786

## Sheet: Data TG 2
		GPX2
	Kode				GPX2
	R03H3				29.0724
	R03H3				29.0724
	R03H4				27.3459
	R03H4				27.3459
	R03V3				30.8564
	R03V3				30.8564
	R07H3				27.7478
	R07H3				27.7478
	R07V3				27.549
	R07V3				27.549
	R07V4				28.8304
	R07V4				28.8304
	R17H3				28.5382
	R17H3				28.5382
	R17H4				28.5135
	R17H4				28.5135
	R17V3				28.777
	R17V3				28.777
	R19H3				28.5855
	R19H3				28.5855
	R19V3				28.2509
	R19V3				28.2509
	R19V4				28.9101
	R19V4				28.9101
	R40H3				29.3865
	R40H3				29.3865
	R40V3				27.3473
	R40V3				27.3473
	R14V3				27.47
	R14V3				27.47
	R14V4				28.4294
	R14V4				28.4294
	R26H4				27.1908
	R26H4				27.1908
	R26V3				27.4001
	R26V3				27.4001
	R27H3				29.8259
	R27H3				29.8259
	R27V3				27.4844
	R27V3				27.4844
	R29H3				29.3208
	R29H3				29.3208
	R29V3				28.4587
	R29V3				28.4587
	R42H3				27.1945
	R42H3				27.1945
	R42V3				27.8955
	R42V3				27.8955
	R44H3				28.3105
	R44H3				28.3105
	R44V3				26.9009
	R44V3				26.9009
	R47H4				27.0577
	R47H4				27.0577
	R47V3				27.0837
	R47V3				27.0837
					-3.48

## Sheet: Data TG 3
		GPX4v1
	Kode				GPX4v1
	R03H3				24.8975
	R03H3				24.8975
	R03H4				22.2907
	R03H4				22.2907
	R03V3				28.3568
	R03V3				28.3568
	R07H3				22.2219
	R07H3				22.2219
	R07V3				22.3353
	R07V3				22.3353
	R07V4				22.7666
	R07V4				22.7666
	R17H3				22.7369
	R17H3				22.7369
	R17H4				21.9829
	R17H4				21.9829
	R17V3				22.6629
	R17V3				22.6629
	R19H3				22.5523
	R19H3				22.5523
	R19V3				22.6364
	R19V3				22.6364
	R19V4				22.372
	R19V4				22.372
	R40H3				23.0191
	R40H3				23.0191
	R40V3				21.4079
	R40V3				21.4079
	R14V3				22.6689
	R14V3				22.6689
	R14V4				22.196
	R14V4				22.196
	R26H4				22.2257
	R26H4				22.2257
	R26V3				22.0591
	R26V3				22.0591
	R27H3				22.3138
	R27H3				22.3138
	R27V3				21.7176
	R27V3				21.7176
	R29H3				22.9775
	R29H3				22.9775
	R29V3				22.2763
	R29V3				22.2763
	R42H3				22.0223
	R42H3				22.0223
	R42V3
	R42V3
	R44H3				24.1214
	R44H3				24.1214
	R44V3				21.9906
	R44V3				21.9906
	R47H4				22.1128
	R47H4				22.1128
	R47V3				21.8131
	R47V3				21.8131
					-3.59368

## Sheet: Data TG 4
		GPX4v2
	Kode				GPX4v2
	R03H3				30.0582
	R03H3				30.0582
	R03H4				27.995
	R03H4				27.995
	R03V3				34.17
	R03V3				34.17
	R07H3				28.4008
	R07H3				28.4008
	R07V3				28.2452
	R07V3				28.2452
	R07V4				29.0359
	R07V4				29.0359
	R17H3				28.7185
	R17H3				28.7185
	R17H4				27.5644
	R17H4				27.5644
	R17V3				28.4222
	R17V3				28.4222
	R19H3				28.3227
	R19H3				28.3227
	R19V3				30.21
	R19V3				30.21
	R19V4				28.3759
	R19V4				28.3759
	R40H3				28.5312
	R40H3				28.5312
	R40V3				27.1319
	R40V3				27.1319
	R14V3				27.7313
	R14V3				27.7313
	R14V4				27.8004
	R14V4				27.8004
	R26H4				27.4759
	R26H4				27.4759
	R26V3				27.7102
	R26V3				27.7102
	R27H3				27.9205
	R27H3				27.9205
	R27V3				27.494
	R27V3				27.494
	R29H3				28.4119
	R29H3				28.4119
	R29V3				27.8643
	R29V3				27.8643
	R42H3				27.3362
	R42H3				27.3362
	R42V3
	R42V3
	R44H3				29.648
	R44H3				29.648
	R44V3				26.923
	R44V3				26.923
	R47H4				27.4315
	R47H4				27.4315
	R47V3				26.768
	R47V3				26.768
					-3.39

## Sheet: Data TG 5
		eNOS
	Kode				eNOS
	R03H3				32.489
	R03H3				32.489
	R03H4				30.7433
	R03H4				30.7433
	R03V3				34.307
	R03V3				34.307
	R07H3				30.5441
	R07H3				30.5441
	R07V3				30.6532
	R07V3				30.6532
	R07V4				30.3366
	R07V4				30.3366
	R17H3				30.8487
	R17H3				30.8487
	R17H4				32.34
	R17H4				32.34
	R17V3				30.7208
	R17V3				30.7208
	R19H3				30.6472
	R19H3				30.6472
	R19V3				30.2185
	R19V3				30.2185
	R19V4				30.0511
	R19V4				30.0511
	R40H3				30.9929
	R40H3				30.9929
	R40V3				29.8473
	R40V3				29.8473
	R14V3				30.5654
	R14V3				30.5654
	R14V4				30.3303
	R14V4				30.3303
	R26H4				29.9857
	R26H4				29.9857
	R26V3				30.0143
	R26V3				30.0143
	R27H3				29.994
	R27H3				29.994
	R27V3				30.295
	R27V3				30.295
	R29H3				30.1279
	R29H3				30.1279
	R29V3				30.5799
	R29V3				30.5799
	R42H3				30.3289
	R42H3				30.3289
	R42V3				30.3809
	R42V3				30.3809
	R44H3				31.1872
	R44H3				31.1872
	R44V3				30.0953
	R44V3				30.0953
	R47H4				30.7371
	R47H4				30.7371
	R47V3				30.4766
	R47V3				30.4766
					-3.59

## Sheet: Data TG 6
		iNOS
	Kode				iNOS
	R03H3				34.0411
	R03H3				34.0411
	R03H4				31.8668
	R03H4				31.8668
	R03V3				34.6234
	R03V3				34.6234
	R07H3				31.7827
	R07H3				31.7827
	R07V3				31.9297
	R07V3				31.9297
	R07V4				31.7022
	R07V4				31.7022
	R17H3				32.76
	R17H3				32.76
	R17H4				33.7054
	R17H4				33.7054
	R17V3				32.9544
	R17V3				32.9544
	R19H3				33.4104
	R19H3				33.4104
	R19V3				33.6329
	R19V3				33.6329
	R19V4				32.5046
	R19V4				32.5046
	R40H3				33.8382
	R40H3				33.8382
	R40V3				32.7302
	R40V3				32.7302
	R14V3				31.8272
	R14V3				31.8272
	R14V4				32.1303
	R14V4				32.1303
	R26H4				31.2772
	R26H4				31.2772
	R26V3				32.3918
	R26V3				32.3918
	R27H3				32.391
	R27H3				32.391
	R27V3				32.8862
	R27V3				32.8862
	R29H3				33.5481
	R29H3				33.5481
	R29V3				32.5263
	R29V3				32.5263
	R42H3				32.884
	R42H3				32.884
	R42V3				33.5554
	R42V3				33.5554
	R44H3				34.0893
	R44H3				34.0893
	R44V3				33.9854
	R44V3				33.9854
	R47H4				33.5881
	R47H4				33.5881
	R47V3				33.1845
	R47V3				33.1845

## Sheet: Collected data (Ct mean)
Sample name	Refgenes	GPX1	GPX2	GPX4v1	GPX4v2	eNOS	iNOS	0	0	0
R03H3	23.8038	21.8543	29.0724	24.8975	30.0582	32.489	34.0411	0	0	0
R03H4	22.1522	19.4222	27.3459	22.2907	27.995	30.7433	31.8668	0	0	0
R03V3	25.9994	23.7919	30.8564	28.3568	34.17	34.307	34.6234	0	0	0
R07H3	22.3154	19.3442	27.7478	22.2219	28.4008	30.5441	31.7827	0	0	0
R07V3	22.3301	19.7706	27.549	22.3353	28.2452	30.6532	31.9297	0	0	0
R07V4	22.2404	19.9225	28.8304	22.7666	29.0359	30.3366	31.7022	0	0	0
R17H3	22.4102	19.9541	28.5382	22.7369	28.7185	30.8487	32.76	0	0	0
R17H4	22.176	19.3023	28.5135	21.9829	27.5644	32.34	33.7054	0	0	0
R17V3	22.0971	19.6058	28.777	22.6629	28.4222	30.7208	32.9544	0	0	0
R19H3	22.3246	19.5997	28.5855	22.5523	28.3227	30.6472	33.4104	0	0	0
R19V3	22.2042	19.8593	28.2509	22.6364	30.21	30.2185	33.6329	0	0	0
R19V4	22.113	19.7033	28.9101	22.372	28.3759	30.0511	32.5046	0	0	0
R40H3	22.9033	20.0159	29.3865	23.0191	28.5312	30.9929	33.8382	0	0	0
R40V3	21.7113	19.2501	27.3473	21.4079	27.1319	29.8473	32.7302	0	0	0
R14V3	22.7229	19.6867	27.47	22.6689	27.7313	30.5654	31.8272	0	0	0
R14V4	22.243	19.5759	28.4294	22.196	27.8004	30.3303	32.1303	0	0	0
R26H4	22.1207	19.1735	27.1908	22.2257	27.4759	29.9857	31.2772	0	0	0
R26V3	21.9495	19.3358	27.4001	22.0591	27.7102	30.0143	32.3918	0	0	0
R27H3	22.2773	19.4048	29.8259	22.3138	27.9205	29.994	32.391	0	0	0
R27V3	22.1433	19.1242	27.4844	21.7176	27.494	30.295	32.8862	0	0	0
R29H3	22.3614	19.8805	29.3208	22.9775	28.4119	30.1279	33.5481	0	0	0
R29V3	22.2526	19.4588	28.4587	22.2763	27.8643	30.5799	32.5263	0	0	0
R42H3	22.301	19.2819	27.1945	22.0223	27.3362	30.3289	32.884	0	0	0
R42V3	22.1118	19.6164	27.8955	0	0	30.3809	33.5554	0	0	0
R44H3	22.6564	20.7422	28.3105	24.1214	29.648	31.1872	34.0893	0	0	0
R44V3	22.3163	19.5233	26.9009	21.9906	26.923	30.0953	33.9854	0	0	0
R47H4	22.5969	19.6283	27.0577	22.1128	27.4315	30.7371	33.5881	0	0	0
R47V3	22.4882	19.5384	27.0837	21.8131	26.768	30.4766	33.1845	0	0	0
0	-3.24148	-3.4786	-3.48	-3.59368	-3.39	-3.59	0	0	0	0
0	0	0	0	0	0	0	0	0	0	0
0	0	0	0	0	0	0	0	0	0	0
0	0	0	0	0	0	0	0	0	0	0
0	0	0	0	0	0	0	0	0	0	0
0	0	0	0	0	0	0	0	0	0	0
0	0	0	0	0	0	0	0	0	0	0
0	0	0	0	0	0	0	0	0	0	0
0	0	0	0	0	0	0	0	0	0	0
0	0	0	0	0	0	0	0	0	0	0
0	0	0	0	0	0	0	0	0	0	0
0	0	0	0	0	0	0	0	0	0	0
0	0	0	0	0	0	0	0	0	0	0
0	0	0	0	0	0	0	0	0	0	0
0	0	0	0	0	0	0	0	0	0	0
0	0	0	0	0	0	0	0	0	0	0
0	0	0	0	0	0	0	0	0	0	0
0	0	0	0	0	0	0	0	0	0	0
0	0	0	0	0	0	0	0	0	0	0
0	0	0	0	0	0	0	0	0	0	0
0	0	0	0	0	0	0	0	0	0	0
0	0	0	0	0	0	0	0	0	0	0
0	0	0	0	0	0	0	0	0	0	0
0	0	0	0	0	0	0	0	0	0	0
0	0	0	0	0	0	0	0	0	0	0
0	0	0	0	0	0	0	0	0	0	0
0	0	0	0	0	0	0	0	0	0	0
0	0	0	0	0	0	0	0	0	0	0
0	0	0	0	0	0	0	0	0	0	0
0	0	0	0	0	0	0	0	0	0	0

## Sheet: Input data
	Efficiency	Efficiency	Efficiency	Efficiency	Efficiency	Efficiency	Efficiency	Efficiency	Efficiency	Efficiency
	1.04	0.94	0.94	0.9	0.97	0.9	1	1	1	1
Sedate	Refgenes	GPX1	GPX2	GPX4v1	GPX4v2	eNOS	iNOS
R14V3	22.7229	19.6867	27.47	22.6689	27.7313	30.5654	31.8272
R14V4	22.243	19.5759	28.4294	22.196	27.8004	30.3303	32.1303
R26H4	22.1207	19.1735	27.1908	22.2257	27.4759	29.9857	31.2772
R26V3	21.9495	19.3358	27.4001	22.0591	27.7102	30.0143	32.3918
R27H3	22.2773	19.4048	29.8259	22.3138	27.9205	29.994	32.391
R27V3	22.1433	19.1242	27.4844	21.7176	27.494	30.295	32.8862
R29H3	22.3614	19.8805	29.3208	22.9775	28.4119	30.1279	33.5481
R29V3	22.2526	19.4588	28.4587	22.2763	27.8643	30.5799	32.5263
R42H3	22.301	19.2819	27.1945	22.0223	27.3362	30.3289	32.884
R42V3	22.1118	19.6164	27.8955			30.3809	33.5554
R44H3	22.6564	20.7422	28.3105	24.1214	29.648	31.1872	34.0893
R44V3	22.3163	19.5233	26.9009	21.9906	26.923	30.0953	33.9854
R47H4	22.5969	19.6283	27.0577	22.1128	27.4315	30.7371	33.5881
R47V3	22.4882	19.5384	27.0837	21.8131	26.768	30.4766	33.1845
HIIT
R03H3	23.8038	21.8543	29.0724	24.8975	30.0582	32.489	34.0411
R03H4	22.1522	19.4222	27.3459	22.2907	27.995	30.7433	31.8668
R03V3	25.9994	23.7919	30.8564	28.3568	34.17	34.307	34.6234
R07H3	22.3154	19.3442	27.7478	22.2219	28.4008	30.5441	31.7827
R07V3	22.3301	19.7706	27.549	22.3353	28.2452	30.6532	31.9297
R07V4	22.2404	19.9225	28.8304	22.7666	29.0359	30.3366	31.7022
R17H3	22.4102	19.9541	28.5382	22.7369	28.7185	30.8487	32.76
R17H4	22.176	19.3023	28.5135	21.9829	27.5644	32.34	33.7054
R17V3	22.0971	19.6058	28.777	22.6629	28.4222	30.7208	32.9544
R19H3	22.3246	19.5997	28.5855	22.5523	28.3227	30.6472	33.4104
R19V3	22.2042	19.8593	28.2509	22.6364	30.21	30.2185	33.6329
R19V4	22.113	19.7033	28.9101	22.372	28.3759	30.0511	32.5046
R40H3	22.9033	20.0159	29.3865	23.0191	28.5312	30.9929	33.8382
R40V3	21.7113	19.2501	27.3473	21.4079	27.1319	29.8473	32.7302
Group 2
#
#
#
#
#
#
#
#
#
#
#
#
Group 3
#
#
#
#
#
#
#
#
#
#
#
#
Group 4
#
#
#
#
#
#
#
#
#
#
#
#
Group 5
#
#
#
#
#
#
#
#
#
#
#
#
Group 6
#
#
#
#
#
#
#
#
#
#
#
#
Group 7
#
#
#
#
#
#
#
#
#
#
#
#
Group 8
#
#
#
#
#
#
#
#
#
#
#
#

## Sheet: Formula (relative quantificatio
SAMPLE NAME		NORMALIZED TO REFERENCE GENE (NoTarget/NoRef)								NORMALIZED TO MEAN OF CONTROL SAMPLES
Group 1 (Control)	GPX1/Refgenes	GPX2/Refgenes	GPX4v1/Refgenes	GPX4v2/Refgenes	eNOS/Refgenes	iNOS/Refgenes	/Refgenes	/Refgenes	/Refgenes	GPX1/Refgenes	GPX2/Refgenes	GPX4v1/Refgenes	GPX4v2/Refgenes	eNOS/Refgenes	iNOS/Refgenes	/Refgenes	/Refgenes	/Refgenes
R14V3	23.4328	0.134827	5.20786	0.0740895	0.0327712	0.00284946	b	b	b	1.20774	1.47726	1.01641	1.19683	1.15556	2.3647	b	b	b
R14V4	17.9109	0.0507082	5.01065	0.0502134	0.0270657	0.00164028	b	b	b	0.923135	0.555594	0.977918	0.811142	0.954373	1.36123	b	b	b
R26H4	21.4326	0.105609	4.50553	0.0573496	0.0309479	0.00271571	b	b	b	1.10464	1.15712	0.879336	0.926419	1.09127	2.25371	b	b	b
R26V3	17.0348	0.0813651	4.43792	0.0433018	0.0268921	0.00110999	b	b	b	0.877982	0.891493	0.86614	0.699492	0.948252	0.921158	b	b	b
R27H3	20.5589	0.0205951	4.76071	0.0474314	0.0344174	0.00140299	b	b	b	1.05962	0.225655	0.929138	0.766202	1.21361	1.16432	b	b	b
R27V3	22.5046	0.0883477	6.34422	0.0575676	0.025787	0.000904715	b	b	b	1.1599	0.967998	1.23819	0.929941	0.909287	0.750804	b	b	b
R29H3	15.9263	0.0305638	3.30155	0.0360944	0.0335356	0.000668002	b	b	b	0.820847	0.334878	0.644356	0.583065	1.18251	0.554361	b	b	b
R29V3	19.4887	0.0500718	4.79146	0.0484149	0.0232175	0.0012551	b	b	b	1.00446	0.548622	0.935139	0.782089	0.818681	1.04158	b	b	b
R42H3	22.683	0.119796	5.83779	0.0716899	0.0282335	0.00101386	b	b	b	1.16909	1.31257	1.13935	1.15807	0.995552	0.841383	b	b	b
R42V3	15.8799	0.0657818	b	b	0.0238611	0.000556296	b	b	b	0.818458	0.720751	b	b	0.841375	0.461658	b	b	b
R44H3	11.104	0.0736717	1.95512	0.0192659	0.0209684	0.000566491	b	b	b	0.572305	0.807198	0.381577	0.311219	0.739373	0.470119	b	b	b
R44V3	19.5414	0.147123	6.02367	0.095917	0.0331621	0.000477716	b	b	b	1.00717	1.61199	1.17563	1.54943	1.16934	0.396447	b	b	b
R47H4	22.2637	0.161966	6.80214	0.082987	0.0268283	0.000768512	b	b	b	1.14748	1.77461	1.32756	1.34056	0.946004	0.637772	b	b	b
R47V3	21.8697	0.147331	7.63067	0.120437	0.029347	0.000940804	b	b	b	1.12717	1.61426	1.48926	1.94553	1.03482	0.780754	b	b	b
	19.4022	0.0912684	5.12379	0.0619046	0.0283596	0.00120499	#DIV/0!	#DIV/0!	#DIV/0!	1	1	1	1	1	1	#DIV/0!	#DIV/0!	#DIV/0!
	0.930485	0.0122397	0.411269	0.00745482	0.00111878	0.000199719	#DIV/0!	#DIV/0!	#DIV/0!	0.0479576	0.134107	0.0802666	0.120424	0.0394498	0.165742	#DIV/0!	#DIV/0!	#DIV/0!
HIIT
R03H3	12.0414	0.100763	2.69226	0.0330562	0.0206043	0.00132733	b	b	b	0.620618	1.10403	0.525443	0.533987	0.726535	1.10152	b	b	b
R03H4	18.5882	0.0974494	4.41942	0.0412489	0.0194614	0.00184549	b	b	b	0.958042	1.06772	0.86253	0.666331	0.686235	1.53154	b	b	b
R03V3	15.9537	0.147806	1.39848	0.00973425	0.0306908	0.00424158	b	b	b	0.822263	1.61946	0.272939	0.157246	1.0822	3.52	b	b	b
R07H3	21.9905	0.0838848	5.18933	0.035193	0.0248468	0.00219788	b	b	b	1.1334	0.9191	1.01279	0.568504	0.876134	1.82398	b	b	b
R07V3	16.7522	0.0967026	4.87574	0.0395199	0.0234093	0.0020058	b	b	b	0.863415	1.05954	0.951588	0.6384	0.825446	1.66457	b	b	b
R07V4	14.2096	0.0388033	3.46761	0.0216868	0.0269067	0.00220294	b	b	b	0.73237	0.425156	0.676767	0.350326	0.948768	1.82817	b	b	b
R17H3	15.7063	0.0531537	3.98937	0.0303566	0.0218632	0.00119438	b	b	b	0.80951	0.582389	0.778598	0.490378	0.770926	0.991195	b	b	b
R17H4	20.4699	0.0457213	5.47684	0.0561791	0.00710337	0.000524816	b	b	b	1.05503	0.500955	1.0689	0.907511	0.250475	0.435534	b	b	b
R17V3	15.8245	0.0362946	3.34621	0.0296846	0.018984	0.000834945	b	b	b	0.815604	0.397669	0.653073	0.479521	0.669401	0.692904	b	b	b
R19H3	18.6876	0.0484653	4.22522	0.037352	0.0234074	0.000715891	b	b	b	0.963169	0.531019	0.824627	0.60338	0.825379	0.594103	b	b	b
R19V3	14.4391	0.0555161	3.6738	0.00953379	0.0282856	0.00056309	b	b	b	0.744196	0.608273	0.717009	0.154008	0.997388	0.467296	b	b	b
R19V4	15.004	0.03361	4.07912	0.0309816	0.0295109	0.00115339	b	b	b	0.773315	0.368255	0.796114	0.500473	1.04059	0.957172	b	b	b
R40H3	21.4258	0.0430591	4.73039	0.0489868	0.0283245	0.000803952	b	b	b	1.1043	0.471786	0.92322	0.791327	0.998762	0.667183	b	b	b
R40V3	15.2146	0.0711004	5.68769	0.0540803	0.0252598	0.000740801	b	b	b	0.784165	0.779025	1.11006	0.873608	0.890694	0.614775	b	b	b
	16.8791	0.0680235	4.08939	0.0341138	0.0234756	0.00145373	#DIV/0!	#DIV/0!	#DIV/0!	0.869957	0.745313	0.798118	0.551071	0.827781	1.20642	#DIV/0!	#DIV/0!	#DIV/0!
	0.784516	0.00886776	0.307066	0.00377685	0.00160213	0.000267598	#DIV/0!	#DIV/0!	#DIV/0!	0.0404343	0.0971614	0.0599295	0.0610109	0.0564932	0.222074	#DIV/0!	#DIV/0!	#DIV/0!
Group 2
#	b	b	b	b	b	b	b	b	b	b	b	b	b	b	b	b	b	b
#	b	b	b	b	b	b	b	b	b	b	b	b	b	b	b	b	b	b
#	b	b	b	b	b	b	b	b	b	b	b	b	b	b	b	b	b	b
#	b	b	b	b	b	b	b	b	b	b	b	b	b	b	b	b	b	b
#	b	b	b	b	b	b	b	b	b	b	b	b	b	b	b	b	b	b
#	b	b	b	b	b	b	b	b	b	b	b	b	b	b	b	b	b	b
#	b	b	b	b	b	b	b	b	b	b	b	b	b	b	b	b	b	b
#	b	b	b	b	b	b	b	b	b	b	b	b	b	b	b	b	b	b
#	b	b	b	b	b	b	b	b	b	b	b	b	b	b	b	b	b	b
#	b	b	b	b	b	b	b	b	b	b	b	b	b	b	b	b	b	b
#	b	b	b	b	b	b	b	b	b	b	b	b	b	b	b	b	b	b
#	b	b	b	b	b	b	b	b	b	b	b	b	b	b	b	b	b	b
	#DIV/0!	#DIV/0!	#DIV/0!	#DIV/0!	#DIV/0!	#DIV/0!	#DIV/0!	#DIV/0!	#DIV/0!	#DIV/0!	#DIV/0!	#DIV/0!	#DIV/0!	#DIV/0!	#DIV/0!	#DIV/0!	#DIV/0!	#DIV/0!
	#DIV/0!	#DIV/0!	#DIV/0!	#DIV/0!	#DIV/0!	#DIV/0!	#DIV/0!	#DIV/0!	#DIV/0!	#DIV/0!	#DIV/0!	#DIV/0!	#DIV/0!	#DIV/0!	#DIV/0!	#DIV/0!	#DIV/0!	#DIV/0!
Group 3
#	b	b	b	b	b	b	b	b	b	b	b	b	b	b	b	b	b	b
#	b	b	b	b	b	b	b	b	b	b	b	b	b	b	b	b	b	b
#	b	b	b	b	b	b	b	b	b	b	b	b	b	b	b	b	b	b
#	b	b	b	b	b	b	b	b	b	b	b	b	b	b	b	b	b	b
#	b	b	b	b	b	b	b	b	b	b	b	b	b	b	b	b	b	b
#	b	b	b	b	b	b	b	b	b	b	b	b	b	b	b	b	b	b
#	b	b	b	b	b	b	b	b	b	b	b	b	b	b	b	b	b	b
#	b	b	b	b	b	b	b	b	b	b	b	b	b	b	b	b	b	b
#	b	b	b	b	b	b	b	b	b	b	b	b	b	b	b	b	b	b
#	b	b	b	b	b	b	b	b	b	b	b	b	b	b	b	b	b	b
#	b	b	b	b	b	b	b	b	b	b	b	b	b	b	b	b	b	b
#	b	b	b	b	b	b	b	b	b	b	b	b	b	b	b	b	b	b
	#DIV/0!	#DIV/0!	#DIV/0!	#DIV/0!	#DIV/0!	#DIV/0!	#DIV/0!	#DIV/0!	#DIV/0!	#DIV/0!	#DIV/0!	#DIV/0!	#DIV/0!	#DIV/0!	#DIV/0!	#DIV/0!	#DIV/0!	#DIV/0!
	#DIV/0!	#DIV/0!	#DIV/0!	#DIV/0!	#DIV/0!	#DIV/0!	#DIV/0!	#DIV/0!	#DIV/0!	#DIV/0!	#DIV/0!	#DIV/0!	#DIV/0!	#DIV/0!	#DIV/0!	#DIV/0!	#DIV/0!	#DIV/0!
Group 4
#	b	b	b	b	b	b	b	b	b	b	b	b	b	b	b	b	b	b
#	b	b	b	b	b	b	b	b	b	b	b	b	b	b	b	b	b	b
#	b	b	b	b	b	b	b	b	b	b	b	b	b	b	b	b	b	b
#	b	b	b	b	b	b	b	b	b	b	b	b	b	b	b	b	b	b
#	b	b	b	b	b	b	b	b	b	b	b	b	b	b	b	b	b	b
#	b	b	b	b	b	b	b	b	b	b	b	b	b	b	b	b	b	b
#	b	b	b	b	b	b	b	b	b	b	b	b	b	b	b	b	b	b
#	b	b	b	b	b	b	b	b	b	b	b	b	b	b	b	b	b	b
#	b	b	b	b	b	b	b	b	b	b	b	b	b	b	b	b	b	b
#	b	b	b	b	b	b	b	b	b	b	b	b	b	b	b	b	b	b
#	b	b	b	b	b	b	b	b	b	b	b	b	b	b	b	b	b	b
#	b	b	b	b	b	b	b	b	b	b	b	b	b	b	b	b	b	b
	#DIV/0!	#DIV/0!	#DIV/0!	#DIV/0!	#DIV/0!	#DIV/0!	#DIV/0!	#DIV/0!	#DIV/0!	#DIV/0!	#DIV/0!	#DIV/0!	#DIV/0!	#DIV/0!	#DIV/0!	#DIV/0!	#DIV/0!	#DIV/0!
	#DIV/0!	#DIV/0!	#DIV/0!	#DIV/0!	#DIV/0!	#DIV/0!	#DIV/0!	#DIV/0!	#DIV/0!	#DIV/0!	#DIV/0!	#DIV/0!	#DIV/0!	#DIV/0!	#DIV/0!	#DIV/0!	#DIV/0!	#DIV/0!
Group 5
#	b	b	b	b	b	b	b	b	b	b	b	b	b	b	b	b	b	b
#	b	b	b	b	b	b	b	b	b	b	b	b	b	b	b	b	b	b
#	b	b	b	b	b	b	b	b	b	b	b	b	b	b	b	b	b	b
#	b	b	b	b	b	b	b	b	b	b	b	b	b	b	b	b	b	b
#	b	b	b	b	b	b	b	b	b	b	b	b	b	b	b	b	b	b
#	b	b	b	b	b	b	b	b	b	b	b	b	b	b	b	b	b	b
#	b	b	b	b	b	b	b	b	b	b	b	b	b	b	b	b	b	b
#	b	b	b	b	b	b	b	b	b	b	b	b	b	b	b	b	b	b
#	b	b	b	b	b	b	b	b	b	b	b	b	b	b	b	b	b	b
#	b	b	b	b	b	b	b	b	b	b	b	b	b	b	b	b	b	b
#	b	b	b	b	b	b	b	b	b	b	b	b	b	b	b	b	b	b
#	b	b	b	b	b	b	b	b	b	b	b	b	b	b	b	b	b	b
	#DIV/0!	#DIV/0!	#DIV/0!	#DIV/0!	#DIV/0!	#DIV/0!	#DIV/0!	#DIV/0!	#DIV/0!	#DIV/0!	#DIV/0!	#DIV/0!	#DIV/0!	#DIV/0!	#DIV/0!	#DIV/0!	#DIV/0!	#DIV/0!
	#DIV/0!	#DIV/0!	#DIV/0!	#DIV/0!	#DIV/0!	#DIV/0!	#DIV/0!	#DIV/0!	#DIV/0!	#DIV/0!	#DIV/0!	#DIV/0!	#DIV/0!	#DIV/0!	#DIV/0!	#DIV/0!	#DIV/0!	#DIV/0!
Group 6
#	b	b	b	b	b	b	b	b	b	b	b	b	b	b	b	b	b	b
#	b	b	b	b	b	b	b	b	b	b	b	b	b	b	b	b	b	b
#	b	b	b	b	b	b	b	b	b	b	b	b	b	b	b	b	b	b
#	b	b	b	b	b	b	b	b	b	b	b	b	b	b	b	b	b	b
#	b	b	b	b	b	b	b	b	b	b	b	b	b	b	b	b	b	b
#	b	b	b	b	b	b	b	b	b	b	b	b	b	b	b	b	b	b
#	b	b	b	b	b	b	b	b	b	b	b	b	b	b	b	b	b	b
#	b	b	b	b	b	b	b	b	b	b	b	b	b	b	b	b	b	b
#	b	b	b	b	b	b	b	b	b	b	b	b	b	b	b	b	b	b
#	b	b	b	b	b	b	b	b	b	b	b	b	b	b	b	b	b	b
#	b	b	b	b	b	b	b	b	b	b	b	b	b	b	b	b	b	b
#	b	b	b	b	b	b	b	b	b	b	b	b	b	b	b	b	b	b
	#DIV/0!	#DIV/0!	#DIV/0!	#DIV/0!	#DIV/0!	#DIV/0!	#DIV/0!	#DIV/0!	#DIV/0!	#DIV/0!	#DIV/0!	#DIV/0!	#DIV/0!	#DIV/0!	#DIV/0!	#DIV/0!	#DIV/0!	#DIV/0!
	#DIV/0!	#DIV/0!	#DIV/0!	#DIV/0!	#DIV/0!	#DIV/0!	#DIV/0!	#DIV/0!	#DIV/0!	#DIV/0!	#DIV/0!	#DIV/0!	#DIV/0!	#DIV/0!	#DIV/0!	#DIV/0!	#DIV/0!	#DIV/0!
Group 7
#	b	b	b	b	b	b	b	b	b	b	b	b	b	b	b	b	b	b
#	b	b	b	b	b	b	b	b	b	b	b	b	b	b	b	b	b	b
#	b	b	b	b	b	b	b	b	b	b	b	b	b	b	b	b	b	b
#	b	b	b	b	b	b	b	b	b	b	b	b	b	b	b	b	b	b
#	b	b	b	b	b	b	b	b	b	b	b	b	b	b	b	b	b	b
#	b	b	b	b	b	b	b	b	b	b	b	b	b	b	b	b	b	b
#	b	b	b	b	b	b	b	b	b	b	b	b	b	b	b	b	b	b
#	b	b	b	b	b	b	b	b	b	b	b	b	b	b	b	b	b	b
#	b	b	b	b	b	b	b	b	b	b	b	b	b	b	b	b	b	b
#	b	b	b	b	b	b	b	b	b	b	b	b	b	b	b	b	b	b
#	b	b	b	b	b	b	b	b	b	b	b	b	b	b	b	b	b	b
#	b	b	b	b	b	b	b	b	b	b	b	b	b	b	b	b	b	b
	#DIV/0!	#DIV/0!	#DIV/0!	#DIV/0!	#DIV/0!	#DIV/0!	#DIV/0!	#DIV/0!	#DIV/0!	#DIV/0!	#DIV/0!	#DIV/0!	#DIV/0!	#DIV/0!	#DIV/0!	#DIV/0!	#DIV/0!	#DIV/0!
	#DIV/0!	#DIV/0!	#DIV/0!	#DIV/0!	#DIV/0!	#DIV/0!	#DIV/0!	#DIV/0!	#DIV/0!	#DIV/0!	#DIV/0!	#DIV/0!	#DIV/0!	#DIV/0!	#DIV/0!	#DIV/0!	#DIV/0!	#DIV/0!
Group 8
#	b	b	b	b	b	b	b	b	b	b	b	b	b	b	b	b	b	b
#	b	b	b	b	b	b	b	b	b	b	b	b	b	b	b	b	b	b
#	b	b	b	b	b	b	b	b	b	b	b	b	b	b	b	b	b	b
#	b	b	b	b	b	b	b	b	b	b	b	b	b	b	b	b	b	b
#	b	b	b	b	b	b	b	b	b	b	b	b	b	b	b	b	b	b
#	b	b	b	b	b	b	b	b	b	b	b	b	b	b	b	b	b	b
#	b	b	b	b	b	b	b	b	b	b	b	b	b	b	b	b	b	b
#	b	b	b	b	b	b	b	b	b	b	b	b	b	b	b	b	b	b
#	b	b	b	b	b	b	b	b	b	b	b	b	b	b	b	b	b	b
#	b	b	b	b	b	b	b	b	b	b	b	b	b	b	b	b	b	b
#	b	b	b	b	b	b	b	b	b	b	b	b	b	b	b	b	b	b
#	b	b	b	b	b	b	b	b	b	b	b	b	b	b	b	b	b	b
	#DIV/0!	#DIV/0!	#DIV/0!	#DIV/0!	#DIV/0!	#DIV/0!	#DIV/0!	#DIV/0!	#DIV/0!	#DIV/0!	#DIV/0!	#DIV/0!	#DIV/0!	#DIV/0!	#DIV/0!	#DIV/0!	#DIV/0!	#DIV/0!
	#DIV/0!	#DIV/0!	#DIV/0!	#DIV/0!	#DIV/0!	#DIV/0!	#DIV/0!	#DIV/0!	#DIV/0!	#DIV/0!	#DIV/0!	#DIV/0!	#DIV/0!	#DIV/0!	#DIV/0!	#DIV/0!	#DIV/0!	#DIV/0!

[truncated: 10 more sheets: Results, GraphTarget 1, Graph Target 2,  Graph Target 3, Graph Target 4, Graph Target 5, Graph Target 6, Graph Target 7, Graph Target 8, GraphTarget 9]
