# Supplementary material for: Effects of High Intensity Interval Training on Pregnant Rats, and the Placenta, Heart and Liver of Their Fetuses
Source: PLoS One. 2015 Nov 13;10(11):e0143095. doi: 10.1371/journal.pone.0143095 (PMC4643918; doi:10.1371/journal.pone.0143095)
Supplement: S9 File — (XLSX) [file pone.0143095.s009.xlsx]

## Sheet: Data Ref gene
		Refgene
					Refgene
	R03H3	HIT			20.2678
	R03H3	HIT			20.2704
	R03V3	HIT			20.2394
	R03V3	HIT			20.2372
	R07H3	HIT			20.4277
	R07H3	HIT			20.4581
	R07V3	HIT			22.1779
	R07V3	HIT			22.1585
	R07V4	HIT			21.0026
	R07V4	HIT			21.0075
	R17H3	HIT			20.0135
	R17H3	HIT			20.0174
	R17H4	HIT			19.8853
	R17H4	HIT			19.8914
	R17V3	HIT			20.4557
	R17V3	HIT			20.4812
	R19H3	HIT			20.4859
	R19H3	HIT			20.4952
	R19V4	HIT			20.0345
	R19V4	HIT			20.0321
	R40H3	HIT			21.3577
	R40H3	HIT			21.371
	R40V3	HIT			21.214
	R40V3	HIT			21.2029
	R14V3	Sedate			20.4832
	R14V3	Sedate			20.4866
	R14V4	Sedate			20.5663
	R14V4	Sedate			20.5778
	R26H4	Sedate			23.2405
	R26H4	Sedate			23.231
	R26V3	Sedate			20.4439
	R26V3	Sedate			20.4795
	R27H3	Sedate			21.3813
	R27H3	Sedate			21.374
	R27V3	Sedate			21.0978
	R27V3	Sedate			21.1058
	R29H3	Sedate			21.6416
	R29H3	Sedate			21.6554
	R29V3	Sedate			20.5202
	R29V3	Sedate			20.5198
	R42H3	Sedate			21.1656
	R42H3	Sedate			21.1627
	R42V3	Sedate			21.6282
	R42V3	Sedate			21.6305
	R44H3	Sedate			21.1304
	R44H3	Sedate			21.137
	R44V3	Sedate			21.5304
	R44V3	Sedate			21.5291
	R47H4	Sedate			21.2928
	R47H4	Sedate			21.295
	R47V3	Sedate			21.3365
	R47V3	Sedate			21.3584
					0.963333

## Sheet: Data TG 1
		SOD1
					SOD1
	R03H3	HIT			19.871
	R03H3	HIT			19.871
	R03V3	HIT			20.0321
	R03V3	HIT			20.0321
	R07H3	HIT			20.1361
	R07H3	HIT			20.1361
	R07V3	HIT			21.4934
	R07V3	HIT			21.4934
	R07V4	HIT			20.3884
	R07V4	HIT			20.3884
	R17H3	HIT			20.1551
	R17H3	HIT			20.1551
	R17H4	HIT			19.9183
	R17H4	HIT			19.9183
	R17V3	HIT			20.4366
	R17V3	HIT			20.4366
	R19H3	HIT			20.7133
	R19H3	HIT			20.7133
	R19V4	HIT			20.1098
	R19V4	HIT			20.1098
	R40H3	HIT			20.8663
	R40H3	HIT			20.8663
	R40V3	HIT			20.8276
	R40V3	HIT			20.8276
	R14V3	Sedate			20.1727
	R14V3	Sedate			20.1727
	R14V4	Sedate			20.0366
	R14V4	Sedate			20.0366
	R26H4	Sedate			23.6097
	R26H4	Sedate			23.6097
	R26V3	Sedate			20.1071
	R26V3	Sedate			20.1071
	R27H3	Sedate			20.9552
	R27H3	Sedate			20.9552
	R27V3	Sedate			20.6808
	R27V3	Sedate			20.6808
	R29H3	Sedate			21.3875
	R29H3	Sedate			21.3875
	R29V3	Sedate			20.2748
	R29V3	Sedate			20.2748
	R42H3	Sedate			21.3561
	R42H3	Sedate			21.3561
	R42V3	Sedate			22.1292
	R42V3	Sedate			22.1292
	R44H3	Sedate			20.8357
	R44H3	Sedate			20.8357
	R44V3	Sedate			21.2895
	R44V3	Sedate			21.2895
	R47H4	Sedate			20.7684
	R47H4	Sedate			20.7684
	R47V3	Sedate			21.2513
	R47V3	Sedate			21.2513
					-3.51

## Sheet: Data TG 2
		SOD2
					SOD2
	R03H3	HIT			22.9392
	R03H3	HIT			22.9392
	R03V3	HIT			23.183
	R03V3	HIT			23.183
	R07H3	HIT			23.4828
	R07H3	HIT			23.4828
	R07V3	HIT			25.0108
	R07V3	HIT			25.0108
	R07V4	HIT			23.7752
	R07V4	HIT			23.7752
	R17H3	HIT			22.9936
	R17H3	HIT			22.9936
	R17H4	HIT			23.273
	R17H4	HIT			23.273
	R17V3	HIT			23.4298
	R17V3	HIT			23.4298
	R19H3	HIT			23.4851
	R19H3	HIT			23.4851
	R19V4	HIT			23.0974
	R19V4	HIT			23.0974
	R40H3	HIT			24.4135
	R40H3	HIT			24.4135
	R40V3	HIT			24.2194
	R40V3	HIT			24.2194
	R14V3	Sedate			23.2002
	R14V3	Sedate			23.2002
	R14V4	Sedate			23.2625
	R14V4	Sedate			23.2625
	R26H4	Sedate			25.6079
	R26H4	Sedate			25.6079
	R26V3	Sedate			23.6214
	R26V3	Sedate			23.6214
	R27H3	Sedate			24.2544
	R27H3	Sedate			24.2544
	R27V3	Sedate			24.0316
	R27V3	Sedate			24.0316
	R29H3	Sedate			24.6411
	R29H3	Sedate			24.6411
	R29V3	Sedate			23.802
	R29V3	Sedate			23.802
	R42H3	Sedate			24.7929
	R42H3	Sedate			24.7929
	R42V3	Sedate			24.7833
	R42V3	Sedate			24.7833
	R44H3	Sedate			23.9627
	R44H3	Sedate			23.9627
	R44V3	Sedate			24.2527
	R44V3	Sedate			24.2527
	R47H4	Sedate			24.057
	R47H4	Sedate			24.057
	R47V3	Sedate			24.4221
	R47V3	Sedate			24.4221
					-3.28

## Sheet: Data TG 3
		eNOS
					eNOS
	R03H3	HIT			25.3072
	R03H3	HIT			25.3072
	R03V3	HIT			25.0078
	R03V3	HIT			25.0078
	R07H3	HIT			26.0526
	R07H3	HIT			26.0526
	R07V3	HIT			28.8471
	R07V3	HIT			28.8471
	R07V4	HIT			26.7053
	R07V4	HIT			26.7053
	R17H3	HIT			25.8819
	R17H3	HIT			25.8819
	R17H4	HIT			26.0192
	R17H4	HIT			26.0192
	R17V3	HIT			26.2578
	R17V3	HIT			26.2578
	R19H3	HIT			26.6816
	R19H3	HIT			26.6816
	R19V4	HIT			26.5828
	R19V4	HIT			26.5828
	R40H3	HIT			27.0626
	R40H3	HIT			27.0626
	R40V3	HIT			27.1081
	R40V3	HIT			27.1081
	R14V3	Sedate			27.1149
	R14V3	Sedate			27.1149
	R14V4	Sedate			25.6059
	R14V4	Sedate			25.6059
	R26H4	Sedate			27.4933
	R26H4	Sedate			27.4933
	R26V3	Sedate			26.0028
	R26V3	Sedate			26.0028
	R27H3	Sedate			26.9971
	R27H3	Sedate			26.9971
	R27V3	Sedate			26.7886
	R27V3	Sedate			26.7886
	R29H3	Sedate			28.489
	R29H3	Sedate			28.489
	R29V3	Sedate			26.2593
	R29V3	Sedate			26.2593
	R42H3	Sedate			27.2051
	R42H3	Sedate			27.2051
	R42V3	Sedate			29.1747
	R42V3	Sedate			29.1747
	R44H3	Sedate			26.8634
	R44H3	Sedate			26.8634
	R44V3	Sedate			27.2761
	R44V3	Sedate			27.2761
	R47H4	Sedate			27.8169
	R47H4	Sedate			27.8169
	R47V3	Sedate			27.7899
	R47V3	Sedate			27.7899
					-3.47676

## Sheet: Data TG 4
		iNOS
					iNOS
	R03H3	HIT			24.7187
	R03H3	HIT			24.7187
	R03V3	HIT			24.9548
	R03V3	HIT			24.9548
	R07H3	HIT			25.023
	R07H3	HIT			25.023
	R07V3	HIT			27.0788
	R07V3	HIT			27.0788
	R07V4	HIT			25.6423
	R07V4	HIT			25.6423
	R17H3	HIT			24.6452
	R17H3	HIT			24.6452
	R17H4	HIT			24.0174
	R17H4	HIT			24.0174
	R17V3	HIT			24.5508
	R17V3	HIT			24.5508
	R19H3	HIT			24.9372
	R19H3	HIT			24.9372
	R19V4	HIT			23.9799
	R19V4	HIT			23.9799
	R40H3	HIT			25.3163
	R40H3	HIT			25.3163
	R40V3	HIT			25.2365
	R40V3	HIT			25.2365
	R14V3	Sedate			24.6373
	R14V3	Sedate			24.6373
	R14V4	Sedate			24.7258
	R14V4	Sedate			24.7258
	R26H4	Sedate			26.6877
	R26H4	Sedate			26.6877
	R26V3	Sedate			24.3779
	R26V3	Sedate			24.3779
	R27H3	Sedate			25.6944
	R27H3	Sedate			25.6944
	R27V3	Sedate			25.9486
	R27V3	Sedate			25.9486
	R29H3	Sedate			25.3069
	R29H3	Sedate			25.3069
	R29V3	Sedate			25.1052
	R29V3	Sedate			25.1052
	R42H3	Sedate			24.646
	R42H3	Sedate			24.646
	R42V3	Sedate			24.9745
	R42V3	Sedate			24.9745
	R44H3	Sedate			25.3418
	R44H3	Sedate			25.3418
	R44V3	Sedate			25.3776
	R44V3	Sedate			25.3776
	R47H4	Sedate			25.6197
	R47H4	Sedate			25.6197
	R47V3	Sedate			25.6297
	R47V3	Sedate			25.6297
					-3.11096

## Sheet: Data TG 5
		VEGFA
					VEGFA
	R03H3	HIT			20.9853
	R03H3	HIT			20.9853
	R03V3	HIT			20.4955
	R03V3	HIT			20.4955
	R07H3	HIT			21.0002
	R07H3	HIT			21.0002
	R07V3	HIT			23.4021
	R07V3	HIT			23.4021
	R07V4	HIT			21.384
	R07V4	HIT			21.384
	R17H3	HIT			20.9886
	R17H3	HIT			20.9886
	R17H4	HIT			20.3478
	R17H4	HIT			20.3478
	R17V3	HIT			21.1651
	R17V3	HIT			21.1651
	R19H3	HIT			21.3547
	R19H3	HIT			21.3547
	R19V4	HIT			21.2933
	R19V4	HIT			21.2933
	R40H3	HIT			22.009
	R40H3	HIT			22.009
	R40V3	HIT			21.9652
	R40V3	HIT			21.9652
	R14V3	Sedate			21.627
	R14V3	Sedate			21.627
	R14V4	Sedate			21.022
	R14V4	Sedate			21.022
	R26H4	Sedate			23.478
	R26H4	Sedate			23.478
	R26V3	Sedate			20.8498
	R26V3	Sedate			20.8498
	R27H3	Sedate			22.4304
	R27H3	Sedate			22.4304
	R27V3	Sedate			22.0536
	R27V3	Sedate			22.0536
	R29H3	Sedate			23.2944
	R29H3	Sedate			23.2944
	R29V3	Sedate			21.2758
	R29V3	Sedate			21.2758
	R42H3	Sedate			22.0389
	R42H3	Sedate			22.0389
	R42V3	Sedate			23.6187
	R42V3	Sedate			23.6187
	R44H3	Sedate			21.2757
	R44H3	Sedate			21.2757
	R44V3	Sedate			22.4523
	R44V3	Sedate			22.4523
	R47H4	Sedate			22.4709
	R47H4	Sedate			22.4709
	R47V3	Sedate			21.9797
	R47V3	Sedate			21.9797
					-3.56131

## Sheet: Data TG 6
		VEGFB
				VEGFB	VEGFB
	R03H3	HIT		25.9522	25.9522
	R03H3	HIT		25.9045	25.9045
	R03V3	HIT		25.8336	25.8336
	R03V3	HIT		25.8104	25.8104
	R07H3	HIT		25.3174	25.3174
	R07H3	HIT		25.1627	25.1627
	R07V3	HIT		25.1053	25.1053
	R07V3	HIT		25.1313	25.1313
	R07V4	HIT		26.115	26.115
	R07V4	HIT		26.3478	26.3478
	R17H3	HIT		23.7247	23.7247
	R17H3	HIT		23.6723	23.6723
	R17H4	HIT		26.281	26.281
	R17H4	HIT		26.263	26.263
	R17V3	HIT		26.6493	26.6493
	R17V3	HIT		26.6707	26.6707
	R19H3	HIT		26.4491	26.4491
	R19H3	HIT		26.5221	26.5221
	R19V4	HIT		25.7112	25.7112
	R19V4	HIT		25.7943	25.7943
	R40H3	HIT		27.1627	27.1627
	R40H3	HIT		27.0298	27.0298
	R40V3	HIT		26.2589	26.2589
	R40V3	HIT		26.2979	26.2979
	R14V3	Sedate		25.2392	25.2392
	R14V3	Sedate		25.2375	25.2375
	R14V4	Sedate		26.1042	26.1042
	R14V4	Sedate		26.1699	26.1699
	R26H4	Sedate		28.847	28.847
	R26H4	Sedate		28.9196	28.9196
	R26V3	Sedate		26.3746	26.3746
	R26V3	Sedate		26.3821	26.3821
	R27H3	Sedate		25.8138	25.8138
	R27H3	Sedate		25.9139	25.9139
	R27V3	Sedate		25.9873	25.9873
	R27V3	Sedate		26.0113	26.0113
	R29H3	Sedate		24.4053	24.4053
	R29H3	Sedate		24.6254	24.6254
	R29V3	Sedate		26.6981	26.6981
	R29V3	Sedate		26.8085	26.8085
	R42H3	Sedate		25.838	25.838
	R42H3	Sedate		25.7626	25.7626
	R42V3	Sedate		25.8009	25.8009
	R42V3	Sedate		25.7424	25.7424
	R44H3	Sedate		26.1131	26.1131
	R44H3	Sedate		26.0678	26.0678
	R44V3	Sedate		26.4488	26.4488
	R44V3	Sedate		26.5258	26.5258
	R47H4	Sedate		25.5714	25.5714
	R47H4	Sedate		25.6604	25.6604
	R47V3	Sedate		26.9466	26.9466
	R47V3	Sedate		27.1743	27.1743
				-4.06255	-4.06255

## Sheet: Data TG 7
		HK2
					HK2
	R03H3	HIT			21.8698
	R03H3	HIT			21.8698
	R03V3	HIT			21.4211
	R03V3	HIT			21.4211
	R07H3	HIT			22.1755
	R07H3	HIT			22.1755
	R07V3	HIT			24.1742
	R07V3	HIT			24.1742
	R07V4	HIT			22.6574
	R07V4	HIT			22.6574
	R17H3	HIT			21.7607
	R17H3	HIT			21.7607
	R17H4	HIT			20.964
	R17H4	HIT			20.964
	R17V3	HIT			22.8553
	R17V3	HIT			22.8553
	R19H3	HIT			22.477
	R19H3	HIT			22.477
	R19V4	HIT			21.7607
	R19V4	HIT			21.7607
	R40H3	HIT			23.6849
	R40H3	HIT			23.6849
	R40V3	HIT			23.6085
	R40V3	HIT			23.6085
	R14V3	Sedate			22.0986
	R14V3	Sedate			22.0986
	R14V4	Sedate			22.4829
	R14V4	Sedate			22.4829
	R26H4	Sedate			27.8286
	R26H4	Sedate			27.8286
	R26V3	Sedate			22.3527
	R26V3	Sedate			22.3527
	R27H3	Sedate			23.8331
	R27H3	Sedate			23.8331
	R27V3	Sedate			23.2335
	R27V3	Sedate			23.2335
	R29H3	Sedate			23.4466
	R29H3	Sedate			23.4466
	R29V3	Sedate			22.3536
	R29V3	Sedate			22.3536
	R42H3	Sedate			23.2405
	R42H3	Sedate			23.2405
	R42V3	Sedate			23.4905
	R42V3	Sedate			23.4905
	R44H3	Sedate			23.2891
	R44H3	Sedate			23.2891
	R44V3	Sedate			23.9688
	R44V3	Sedate			23.9688
	R47H4	Sedate			23.6523
	R47H4	Sedate			23.6523
	R47V3	Sedate			23.7803
	R47V3	Sedate			23.7803
					-4.40408

## Sheet: Data TG 8
		Cat
					Cat
	R03H3	HIT			22.5263
	R03H3	HIT			22.6185
	R03V3	HIT			21.8098
	R03V3	HIT			21.8707
	R07H3	HIT			22.4479
	R07H3	HIT			22.4974
	R07V3	HIT			24.7308
	R07V3	HIT			24.7332
	R07V4	HIT			22.902
	R07V4	HIT			22.9166
	R17H3	HIT			21.9342
	R17H3	HIT			21.9255
	R17H4	HIT			21.3233
	R17H4	HIT			21.3473
	R17V3	HIT			22.3282
	R17V3	HIT			22.5738
	R19H3	HIT			22.1678
	R19H3	HIT			22.2668
	R19V4	HIT			22.4473
	R19V4	HIT			22.5977
	R40H3	HIT			24.3038
	R40H3	HIT			24.1892
	R40V3	HIT			23.84
	R40V3	HIT			23.7164
	R14V3	Sedate			22.4551
	R14V3	Sedate			22.3431
	R14V4	Sedate			22.8798
	R14V4	Sedate			23.0149
	R26H4	Sedate			27.4323
	R26H4	Sedate			27.1612
	R26V3	Sedate			22.651
	R26V3	Sedate			22.6615
	R27H3	Sedate			24.9315
	R27H3	Sedate			24.4342
	R27V3	Sedate			23.5463
	R27V3	Sedate			23.3039
	R29H3	Sedate			25.506
	R29H3	Sedate			25.7407
	R29V3	Sedate			22.5145
	R29V3	Sedate			22.4191
	R42H3	Sedate			23.2007
	R42H3	Sedate			23.0952
	R42V3	Sedate			25.0559
	R42V3	Sedate			25.1233
	R44H3	Sedate			22.6503
	R44H3	Sedate			23.0103
	R44V3	Sedate			24.2648
	R44V3	Sedate			24.2533
	R47H4	Sedate			23.711
	R47H4	Sedate			23.9461
	R47V3	Sedate			23.0594
	R47V3	Sedate			23.4642
					-3.69816

## Sheet: Collected data (Ct mean)
Sample name	Refgene	SOD1	SOD2	eNOS	iNOS	VEGFA	VEGFB	HK2	Cat	0
R03H3	20.2678	19.871	22.9392	25.3072	24.7187	20.9853	25.9522	21.8698	22.5263	0
R03V3	20.2394	20.0321	23.183	25.0078	24.9548	20.4955	25.8336	21.4211	21.8098	0
R07H3	20.4277	20.1361	23.4828	26.0526	25.023	21.0002	25.3174	22.1755	22.4479	0
R07V3	22.1779	21.4934	25.0108	28.8471	27.0788	23.4021	25.1053	24.1742	24.7308	0
R07V4	21.0026	20.3884	23.7752	26.7053	25.6423	21.384	26.115	22.6574	22.902	0
R17H3	20.0135	20.1551	22.9936	25.8819	24.6452	20.9886	23.7247	21.7607	21.9342	0
R17H4	19.8853	19.9183	23.273	26.0192	24.0174	20.3478	26.281	20.964	21.3233	0
R17V3	20.4557	20.4366	23.4298	26.2578	24.5508	21.1651	26.6493	22.8553	22.3282	0
R19H3	20.4859	20.7133	23.4851	26.6816	24.9372	21.3547	26.4491	22.477	22.1678	0
R19V4	20.0345	20.1098	23.0974	26.5828	23.9799	21.2933	25.7112	21.7607	22.4473	0
R40H3	21.3577	20.8663	24.4135	27.0626	25.3163	22.009	27.1627	23.6849	24.3038	0
R40V3	21.214	20.8276	24.2194	27.1081	25.2365	21.9652	26.2589	23.6085	23.84	0
R14V3	20.4832	20.1727	23.2002	27.1149	24.6373	21.627	25.2392	22.0986	22.4551	0
R14V4	20.5663	20.0366	23.2625	25.6059	24.7258	21.022	26.1042	22.4829	22.8798	0
R26H4	23.2405	23.6097	25.6079	27.4933	26.6877	23.478	28.847	27.8286	27.4323	0
R26V3	20.4439	20.1071	23.6214	26.0028	24.3779	20.8498	26.3746	22.3527	22.651	0
R27H3	21.3813	20.9552	24.2544	26.9971	25.6944	22.4304	25.8138	23.8331	24.9315	0
R27V3	21.0978	20.6808	24.0316	26.7886	25.9486	22.0536	25.9873	23.2335	23.5463	0
R29H3	21.6416	21.3875	24.6411	28.489	25.3069	23.2944	24.4053	23.4466	25.506	0
R29V3	20.5202	20.2748	23.802	26.2593	25.1052	21.2758	26.6981	22.3536	22.5145	0
R42H3	21.1656	21.3561	24.7929	27.2051	24.646	22.0389	25.838	23.2405	23.2007	0
R42V3	21.6282	22.1292	24.7833	29.1747	24.9745	23.6187	25.8009	23.4905	25.0559	0
R44H3	21.1304	20.8357	23.9627	26.8634	25.3418	21.2757	26.1131	23.2891	22.6503	0
R44V3	21.5304	21.2895	24.2527	27.2761	25.3776	22.4523	26.4488	23.9688	24.2648	0
R47H4	21.2928	20.7684	24.057	27.8169	25.6197	22.4709	25.5714	23.6523	23.711	0
R47V3	21.3365	21.2513	24.4221	27.7899	25.6297	21.9797	26.9466	23.7803	23.0594	0
0	0.963333	-3.51	-3.28	-3.47676	-3.11096	-3.56131	-4.06255	-4.40408	-3.69816	0
0	0	0	0	0	0	0	0	0	0	0
0	0	0	0	0	0	0	0	0	0	0
0	0	0	0	0	0	0	0	0	0	0
0	0	0	0	0	0	0	0	0	0	0
0	0	0	0	0	0	0	0	0	0	0
0	0	0	0	0	0	0	0	0	0	0
0	0	0	0	0	0	0	0	0	0	0
0	0	0	0	0	0	0	0	0	0	0
0	0	0	0	0	0	0	0	0	0	0
0	0	0	0	0	0	0	0	0	0	0
0	0	0	0	0	0	0	0	0	0	0
0	0	0	0	0	0	0	0	0	0	0
0	0	0	0	0	0	0	0	0	0	0
0	0	0	0	0	0	0	0	0	0	0
0	0	0	0	0	0	0	0	0	0	0
0	0	0	0	0	0	0	0	0	0	0
0	0	0	0	0	0	0	0	0	0	0
0	0	0	0	0	0	0	0	0	0	0
0	0	0	0	0	0	0	0	0	0	0
0	0	0	0	0	0	0	0	0	0	0
0	0	0	0	0	0	0	0	0	0	0
0	0	0	0	0	0	0	0	0	0	0
0	0	0	0	0	0	0	0	0	0	0
0	0	0	0	0	0	0	0	0	0	0
0	0	0	0	0	0	0	0	0	0	0
0	0	0	0	0	0	0	0	0	0	0
0	0	0	0	0	0	0	0	0	0	0
0	0	0	0	0	0	0	0	0	0	0
0	0	0	0	0	0	0	0	0	0	0
0	0	0	0	0	0	0	0	0	0	0
0	0	0	0	0	0	0	0	0	0	0

[truncated: 12 more sheets: Input data, Formula (relative quantificatio, Results, GraphTarget 1, Graph Target 2,  Graph Target 3, Graph Target 4, Graph Target 5, Graph Target 6, Graph Target 7, Graph Target 8, GraphTarget 9]
