# Supplementary material for: Effects of High Intensity Interval Training on Pregnant Rats, and the Placenta, Heart and Liver of Their Fetuses
Source: PLoS One. 2015 Nov 13;10(11):e0143095. doi: 10.1371/journal.pone.0143095 (PMC4643918; doi:10.1371/journal.pone.0143095)
Supplement: S10 File — (XLSX) [file pone.0143095.s010.xlsx]

## Sheet: Data Ref gene
		Refgene
					Refgene
	R03H3	HIT			20.2678
	R03H3	HIT			20.2704
	R03V3	HIT			20.2394
	R03V3	HIT			20.2372
	R07H3	HIT			20.4277
	R07H3	HIT			20.4581
	R07V3	HIT			22.1779
	R07V3	HIT			22.1585
	R07V4	HIT			21.0026
	R07V4	HIT			21.0075
	R17H3	HIT			20.0135
	R17H3	HIT			20.0174
	R17H4	HIT			19.8853
	R17H4	HIT			19.8914
	R17V3	HIT			20.4557
	R17V3	HIT			20.4812
	R19H3	HIT			20.4859
	R19H3	HIT			20.4952
	R19V4	HIT			20.0345
	R19V4	HIT			20.0321
	R40H3	HIT			21.3577
	R40H3	HIT			21.371
	R40V3	HIT			21.214
	R40V3	HIT			21.2029
	R14V3	Sedate			20.4832
	R14V3	Sedate			20.4866
	R14V4	Sedate			20.5663
	R14V4	Sedate			20.5778
	R26H4	Sedate			23.2405
	R26H4	Sedate			23.231
	R26V3	Sedate			20.4439
	R26V3	Sedate			20.4795
	R27H3	Sedate			21.3813
	R27H3	Sedate			21.374
	R27V3	Sedate			21.0978
	R27V3	Sedate			21.1058
	R29H3	Sedate			21.6416
	R29H3	Sedate			21.6554
	R29V3	Sedate			20.5202
	R29V3	Sedate			20.5198
	R42H3	Sedate			21.1656
	R42H3	Sedate			21.1627
	R42V3	Sedate			21.6282
	R42V3	Sedate			21.6305
	R44H3	Sedate			21.1304
	R44H3	Sedate			21.137
	R44V3	Sedate			21.5304
	R44V3	Sedate			21.5291
	R47H4	Sedate			21.2928
	R47H4	Sedate			21.295
	R47V3	Sedate			21.3365
	R47V3	Sedate			21.3584
					0.963333

## Sheet: Data TG 1
		GPX1
					GPX1
	R03H3				22.4665
	R03H3				22.4665
	R03V3				21.6449
	R03V3				21.6449
	R07H3				22.5752
	R07H3				22.5752
	R07V3				24.1504
	R07V3				24.1504
	R07V4				22.8832
	R07V4				22.8832
	R17H3				21.8662
	R17H3				21.8662
	R17H4				21.6967
	R17H4				21.6967
	R17V3				22.9976
	R17V3				22.9976
	R19H3				22.3906
	R19H3				22.3906
	R19V4				22.9152
	R19V4				22.9152
	R40H3				24.0754
	R40H3				24.0754
	R40V3				24.2083
	R40V3				24.2083
	R14V3				22.842
	R14V3				22.842
	R14V4				22.6294
	R14V4				22.6294
	R26H4				25.8978
	R26H4				25.8978
	R26V3				22.6578
	R26V3				22.6578
	R27H3				24.141
	R27H3				24.141
	R27V3				23.3563
	R27V3				23.3563
	R29H3				24.2954
	R29H3				24.2954
	R29V3				22.1476
	R29V3				22.1476
	R42H3				22.9628
	R42H3				22.9628
	R42V3				24.535
	R42V3				24.535
	R44H3				21.9567
	R44H3				21.9567
	R44V3				23.9247
	R44V3				23.9247
	R47H4				23.9443
	R47H4				23.9443
	R47V3				22.7138
	R47V3				22.7138
					-3.88842

## Sheet: Data TG 2
		GPX2
					GPX2
	R03H3				22.6654
	R03H3				22.6654
	R03V3				23.0281
	R03V3				23.0281
	R07H3				22.9087
	R07H3				22.9087
	R07V3				25.1858
	R07V3				25.1858
	R07V4				23.0792
	R07V4				23.0792
	R17H3				23.6483
	R17H3				23.6483
	R17H4				22.7732
	R17H4				22.7732
	R17V3				23.7091
	R17V3				23.7091
	R19H3				23.1671
	R19H3				23.1671
	R19V4				23.2165
	R19V4				23.2165
	R40H3				24.4442
	R40H3				24.4442
	R40V3				24.4438
	R40V3				24.4438
	R14V3				22.8702
	R14V3				22.8702
	R14V4				23.3479
	R14V4				23.3479
	R26H4				25.4418
	R26H4				25.4418
	R26V3				22.7723
	R26V3				22.7723
	R27H3				24.8364
	R27H3				24.8364
	R27V3				23.817
	R27V3				23.817
	R29H3				26.0693
	R29H3				26.0693
	R29V3				23.0609
	R29V3				23.0609
	R42H3				23.9245
	R42H3				23.9245
	R42V3				25.4843
	R42V3				25.4843
	R44H3				23.2244
	R44H3				23.2244
	R44V3				24.172
	R44V3				24.172
	R47H4				24.0148
	R47H4				24.0148
	R47V3				23.4539
	R47V3				23.4539
					-3.82302

## Sheet: Data TG 3
		HIF1a
					HIF1a		Prøve	Kode	HIF1a
	R03H3				21.773		P1	R03H3	21.773
	R03H3				21.773		P1	R03H3	21.773
	R03V3				21.7264		P2	R03V3	21.7264
	R03V3				21.7264		P2	R03V3	21.7264
	R07H3				22.0203		P3	R07H3	22.0203
	R07H3				22.0203		P3	R07H3	22.0203
	R07V3				24.1186		P17	R07V3	24.1186
	R07V3				24.1186		P17	R07V3	24.1186
	R07V4				23.1279		P9	R07V4	23.1279
	R07V4				23.1279		P9	R07V4	23.1279
	R17H3				22.0326		P11	R17H3	22.0326
	R17H3				22.0326		P11	R17H3	22.0326
	R17H4				21.2481		P18	R17H4	21.2481
	R17H4				21.2481		P18	R17H4	21.2481
	R17V3				22.3218		P5	R17V3	22.3218
	R17V3				22.3218		P5	R17V3	22.3218
	R19H3				22.303		P7	R19H3	22.303
	R19H3				22.303		P7	R19H3	22.303
	R19V4				21.8013		P12	R19V4	21.8013
	R19V4				21.8013		P12	R19V4	21.8013
	R40H3				23.4501		P20	R40H3	23.4501
	R40H3				23.4501		P20	R40H3	23.4501
	R40V3				23.5297		P21	R40V3	23.5297
	R40V3				23.5297		P21	R40V3	23.5297
	R14V3				21.9274		P10	R14V3	21.9274
	R14V3				21.9274		P10	R14V3	21.9274
	R14V4				22.0991		P4	R14V4	22.0991
	R14V4				22.0991		P4	R14V4	22.0991
	R26H4				25.3669		P13	R26H4	25.3669
	R26H4				25.3669		P13	R26H4	25.3669
	R26V3				21.9843		P6	R26V3	21.9843
	R26V3				21.9843		P6	R26V3	21.9843
	R27H3				23.4649		P14	R27H3	23.4649
	R27H3				23.4649		P14	R27H3	23.4649
	R27V3				23.0918		P19	R27V3	23.0918
	R27V3				23.0918		P19	R27V3	23.0918
	R29H3				23.8033		P15	R29H3	23.8033
	R29H3				23.8033		P15	R29H3	23.8033
	R29V3				22.027		P8	R29V3	22.027
	R29V3				22.027		P8	R29V3	22.027
	R42H3				22.9646		P16	R42H3	22.9646
	R42H3				22.9646		P16	R42H3	22.9646
	R42V3				24.018		P22	R42V3	24.018
	R42V3				24.018		P22	R42V3	24.018
	R44H3				22.9038		P24	R44H3	22.9038
	R44H3				22.9038		P24	R44H3	22.9038
	R44V3				23.3801		P23	R44V3	23.3801
	R44V3				23.3801		P23	R44V3	23.3801
	R47H4				23.6821		P25	R47H4	23.6821
	R47H4				23.6821		P25	R47H4	23.6821
	R47V3				23.3211		P26	R47V3	23.3211
	R47V3				23.3211		P26	R47V3	23.3211
					-3.557				-3.557

## Sheet: Collected data (Ct mean)
Sample name	Refgene	GPX1	GPX2	HIF1a	0	0	0	0	0	0
R03H3	20.2678	22.4665	22.6654	21.773	0	0	0	0	0	0
R03V3	20.2394	21.6449	23.0281	21.7264	0	0	0	0	0	0
R07H3	20.4277	22.5752	22.9087	22.0203	0	0	0	0	0	0
R07V3	22.1779	24.1504	25.1858	24.1186	0	0	0	0	0	0
R07V4	21.0026	22.8832	23.0792	23.1279	0	0	0	0	0	0
R17H3	20.0135	21.8662	23.6483	22.0326	0	0	0	0	0	0
R17H4	19.8853	21.6967	22.7732	21.2481	0	0	0	0	0	0
R17V3	20.4557	22.9976	23.7091	22.3218	0	0	0	0	0	0
R19H3	20.4859	22.3906	23.1671	22.303	0	0	0	0	0	0
R19V4	20.0345	22.9152	23.2165	21.8013	0	0	0	0	0	0
R40H3	21.3577	24.0754	24.4442	23.4501	0	0	0	0	0	0
R40V3	21.214	24.2083	24.4438	23.5297	0	0	0	0	0	0
R14V3	20.4832	22.842	22.8702	21.9274	0	0	0	0	0	0
R14V4	20.5663	22.6294	23.3479	22.0991	0	0	0	0	0	0
R26H4	23.2405	25.8978	25.4418	25.3669	0	0	0	0	0	0
R26V3	20.4439	22.6578	22.7723	21.9843	0	0	0	0	0	0
R27H3	21.3813	24.141	24.8364	23.4649	0	0	0	0	0	0
R27V3	21.0978	23.3563	23.817	23.0918	0	0	0	0	0	0
R29H3	21.6416	24.2954	26.0693	23.8033	0	0	0	0	0	0
R29V3	20.5202	22.1476	23.0609	22.027	0	0	0	0	0	0
R42H3	21.1656	22.9628	23.9245	22.9646	0	0	0	0	0	0
R42V3	21.6282	24.535	25.4843	24.018	0	0	0	0	0	0
R44H3	21.1304	21.9567	23.2244	22.9038	0	0	0	0	0	0
R44V3	21.5304	23.9247	24.172	23.3801	0	0	0	0	0	0
R47H4	21.2928	23.9443	24.0148	23.6821	0	0	0	0	0	0
R47V3	21.3365	22.7138	23.4539	23.3211	0	0	0	0	0	0
0	0.963333	-3.88842	-3.82302	-3.557	0	0	0	0	0	0
0	0	0	0	0	0	0	0	0	0	0
0	0	0	0	0	0	0	0	0	0	0
0	0	0	0	0	0	0	0	0	0	0
0	0	0	0	0	0	0	0	0	0	0
0	0	0	0	0	0	0	0	0	0	0
0	0	0	0	0	0	0	0	0	0	0
0	0	0	0	0	0	0	0	0	0	0
0	0	0	0	0	0	0	0	0	0	0
0	0	0	0	0	0	0	0	0	0	0
0	0	0	0	0	0	0	0	0	0	0
0	0	0	0	0	0	0	0	0	0	0
0	0	0	0	0	0	0	0	0	0	0
0	0	0	0	0	0	0	0	0	0	0
0	0	0	0	0	0	0	0	0	0	0
0	0	0	0	0	0	0	0	0	0	0
0	0	0	0	0	0	0	0	0	0	0
0	0	0	0	0	0	0	0	0	0	0
0	0	0	0	0	0	0	0	0	0	0
0	0	0	0	0	0	0	0	0	0	0
0	0	0	0	0	0	0	0	0	0	0
0	0	0	0	0	0	0	0	0	0	0
0	0	0	0	0	0	0	0	0	0	0
0	0	0	0	0	0	0	0	0	0	0
0	0	0	0	0	0	0	0	0	0	0
0	0	0	0	0	0	0	0	0	0	0
0	0	0	0	0	0	0	0	0	0	0
0	0	0	0	0	0	0	0	0	0	0
0	0	0	0	0	0	0	0	0	0	0
0	0	0	0	0	0	0	0	0	0	0
0	0	0	0	0	0	0	0	0	0	0
0	0	0	0	0	0	0	0	0	0	0

## Sheet: Input data
	Efficiency	Efficiency	Efficiency	Efficiency	Efficiency	Efficiency	Efficiency	Efficiency	Efficiency	Efficiency
	0.96	0.88	0.86	0.91	1	1	1	1	1	1
Control	Refgene	GPX1	GPX2	HIF1a
R14V3	20.4832	22.842	22.8702	21.9274
R14V4	20.5663	22.6294	23.3479	22.0991
R26H4	23.2405	25.8978	25.4418	25.3669
R26V3	20.4439	22.6578	22.7723	21.9843
R27H3	21.3813	24.141	24.8364	23.4649
R27V3	21.0978	23.3563	23.817	23.0918
R29H3	21.6416	24.2954	26.0693	23.8033
R29V3	20.5202	22.1476	23.0609	22.027
R42H3	21.1656	22.9628	23.9245	22.9646
R42V3	21.6282	24.535	25.4843	24.018
R44H3	21.1304	21.9567	23.2244	22.9038
R44V3	21.5304	23.9247	24.172	23.3801
R47H4	21.2928	23.9443	24.0148	23.6821
R47V3	21.3365	22.7138	23.4539	23.3211
Group 1
R03H3	20.2678	22.4665	22.6654	21.773
R03V3	20.2394	21.6449	23.0281	21.7264
R07H3	20.4277	22.5752	22.9087	22.0203
R07V3	22.1779	24.1504	25.1858	24.1186
R07V4	21.0026	22.8832	23.0792	23.1279
R17H3	20.0135	21.8662	23.6483	22.0326
R17H4	19.8853	21.6967	22.7732	21.2481
R17V3	20.4557	22.9976	23.7091	22.3218
R19H3	20.4859	22.3906	23.1671	22.303
R19V4	20.0345	22.9152	23.2165	21.8013
R40H3	21.3577	24.0754	24.4442	23.4501
R40V3	21.214	24.2083	24.4438	23.5297
#
#
Group 2
#
#
#
#
#
#
#
#
#
#
#
#
Group 3
#
#
#
#
#
#
#
#
#
#
#
#
Group 4
#
#
#
#
#
#
#
#
#
#
#
#
Group 5
#
#
#
#
#
#
#
#
#
#
#
#
Group 6
#
#
#
#
#
#
#
#
#
#
#
#
Group 7
#
#
#
#
#
#
#
#
#
#
#
#
Group 8
#
#
#
#
#
#
#
#
#
#
#
#

## Sheet: Formula (relative quantificatio
SAMPLE NAME		NORMALIZED TO REFERENCE GENE (NoTarget/NoRef)								NORMALIZED TO MEAN OF CONTROL SAMPLES
Group 1 (Control)	GPX1/Refgene	GPX2/Refgene	HIF1a/Refgene	/Refgene	/Refgene	/Refgene	/Refgene	/Refgene	/Refgene	GPX1/Refgene	GPX2/Refgene	HIF1a/Refgene	/Refgene	/Refgene	/Refgene	/Refgene	/Refgene	/Refgene
R14V3	0.529694	0.664538	0.666815	b	b	b	b	b	b	0.808768	1.14902	1.29302	b	b	b	b	b	b
R14V4	0.640599	0.522482	0.631028	b	b	b	b	b	b	0.978104	0.903399	1.22362	b	b	b	b	b	b
R26H4	0.492137	0.86157	0.460509	b	b	b	b	b	b	0.751423	1.4897	0.892972	b	b	b	b	b	b
R26V3	0.579493	0.687752	0.625956	b	b	b	b	b	b	0.884803	1.18916	1.21379	b	b	b	b	b	b
R27H3	0.426944	0.35899	0.451246	b	b	b	b	b	b	0.651883	0.620713	0.87501	b	b	b	b	b	b
R27V3	0.578949	0.558439	0.47468	b	b	b	b	b	b	0.883973	0.965571	0.920449	b	b	b	b	b	b
R29H3	0.461427	0.199012	0.431872	b	b	b	b	b	b	0.704534	0.344102	0.837441	b	b	b	b	b	b
R29V3	0.841809	0.605246	0.640947	b	b	b	b	b	b	1.28532	1.0465	1.24286	b	b	b	b	b	b
R42H3	0.776856	0.546774	0.539457	b	b	b	b	b	b	1.18615	0.945403	1.04606	b	b	b	b	b	b
R42V3	0.393112	0.283549	0.372505	b	b	b	b	b	b	0.600226	0.490273	0.722323	b	b	b	b	b	b
R44H3	1.43179	0.824532	0.547963	b	b	b	b	b	b	2.18614	1.42566	1.06255	b	b	b	b	b	b
R44V3	0.541064	0.599406	0.526986	b	b	b	b	b	b	0.826127	1.0364	1.02188	b	b	b	b	b	b
R47H4	0.455426	0.563166	0.369391	b	b	b	b	b	b	0.69537	0.973744	0.716285	b	b	b	b	b	b
R47V3	1.01986	0.821455	0.480505	b	b	b	b	b	b	1.55718	1.42034	0.931745	b	b	b	b	b	b
	0.65494	0.578351	0.515704	#DIV/0!	#DIV/0!	#DIV/0!	#DIV/0!	#DIV/0!	#DIV/0!	1	1	1	#DIV/0!	#DIV/0!	#DIV/0!	#DIV/0!	#DIV/0!	#DIV/0!
	0.075994	0.0526314	0.0261832	#DIV/0!	#DIV/0!	#DIV/0!	#DIV/0!	#DIV/0!	#DIV/0!	0.116032	0.0910026	0.0507718	#DIV/0!	#DIV/0!	#DIV/0!	#DIV/0!	#DIV/0!	#DIV/0!
Group 1
R03H3	0.580784	0.652771	0.637433	b	b	b	b	b	b	0.886775	1.12868	1.23604	b	b	b	b	b	b
R03V3	0.957119	0.511349	0.64455	b	b	b	b	b	b	1.46138	0.88415	1.24984	b	b	b	b	b	b
R07H3	0.603872	0.625045	0.604894	b	b	b	b	b	b	0.922026	1.08074	1.17295	b	b	b	b	b	b
R07V3	0.725459	0.494017	0.505255	b	b	b	b	b	b	1.10767	0.854183	0.979737	b	b	b	b	b	b
R07V4	0.732032	0.827886	0.434935	b	b	b	b	b	b	1.11771	1.43146	0.84338	b	b	b	b	b	b
R17H3	0.71496	0.29892	0.454112	b	b	b	b	b	b	1.09164	0.51685	0.880566	b	b	b	b	b	b
R17H4	0.729897	0.471967	0.69209	b	b	b	b	b	b	1.11445	0.816056	1.34203	b	b	b	b	b	b
R17V3	0.471312	0.387609	0.507121	b	b	b	b	b	b	0.719626	0.670197	0.983357	b	b	b	b	b	b
R19H3	0.705614	0.553745	0.523907	b	b	b	b	b	b	1.07737	0.957455	1.01591	b	b	b	b	b	b
R19V4	0.373955	0.396323	0.534928	b	b	b	b	b	b	0.570975	0.685264	1.03728	b	b	b	b	b	b
R40H3	0.437975	0.450681	0.448391	b	b	b	b	b	b	0.668725	0.779253	0.869473	b	b	b	b	b	b
R40V3	0.365611	0.409256	0.386602	b	b	b	b	b	b	0.558236	0.707626	0.749657	b	b	b	b	b	b
#	b	b	b	b	b	b	b	b	b	b	b	b	b	b	b	b	b	b
#	b	b	b	b	b	b	b	b	b	b	b	b	b	b	b	b	b	b
	0.616549	0.506631	0.531185	#DIV/0!	#DIV/0!	#DIV/0!	#DIV/0!	#DIV/0!	#DIV/0!	0.941383	0.875992	1.03002	#DIV/0!	#DIV/0!	#DIV/0!	#DIV/0!	#DIV/0!	#DIV/0!
	0.0513378	0.0412197	0.0274891	#DIV/0!	#DIV/0!	#DIV/0!	#DIV/0!	#DIV/0!	#DIV/0!	0.0783854	0.0712711	0.053304	#DIV/0!	#DIV/0!	#DIV/0!	#DIV/0!	#DIV/0!	#DIV/0!
Group 2
#	b	b	b	b	b	b	b	b	b	b	b	b	b	b	b	b	b	b
#	b	b	b	b	b	b	b	b	b	b	b	b	b	b	b	b	b	b
#	b	b	b	b	b	b	b	b	b	b	b	b	b	b	b	b	b	b
#	b	b	b	b	b	b	b	b	b	b	b	b	b	b	b	b	b	b
#	b	b	b	b	b	b	b	b	b	b	b	b	b	b	b	b	b	b
#	b	b	b	b	b	b	b	b	b	b	b	b	b	b	b	b	b	b
#	b	b	b	b	b	b	b	b	b	b	b	b	b	b	b	b	b	b
#	b	b	b	b	b	b	b	b	b	b	b	b	b	b	b	b	b	b
#	b	b	b	b	b	b	b	b	b	b	b	b	b	b	b	b	b	b
#	b	b	b	b	b	b	b	b	b	b	b	b	b	b	b	b	b	b
#	b	b	b	b	b	b	b	b	b	b	b	b	b	b	b	b	b	b
#	b	b	b	b	b	b	b	b	b	b	b	b	b	b	b	b	b	b
	#DIV/0!	#DIV/0!	#DIV/0!	#DIV/0!	#DIV/0!	#DIV/0!	#DIV/0!	#DIV/0!	#DIV/0!	#DIV/0!	#DIV/0!	#DIV/0!	#DIV/0!	#DIV/0!	#DIV/0!	#DIV/0!	#DIV/0!	#DIV/0!
	#DIV/0!	#DIV/0!	#DIV/0!	#DIV/0!	#DIV/0!	#DIV/0!	#DIV/0!	#DIV/0!	#DIV/0!	#DIV/0!	#DIV/0!	#DIV/0!	#DIV/0!	#DIV/0!	#DIV/0!	#DIV/0!	#DIV/0!	#DIV/0!
Group 3
#	b	b	b	b	b	b	b	b	b	b	b	b	b	b	b	b	b	b
#	b	b	b	b	b	b	b	b	b	b	b	b	b	b	b	b	b	b
#	b	b	b	b	b	b	b	b	b	b	b	b	b	b	b	b	b	b
#	b	b	b	b	b	b	b	b	b	b	b	b	b	b	b	b	b	b
#	b	b	b	b	b	b	b	b	b	b	b	b	b	b	b	b	b	b
#	b	b	b	b	b	b	b	b	b	b	b	b	b	b	b	b	b	b
#	b	b	b	b	b	b	b	b	b	b	b	b	b	b	b	b	b	b
#	b	b	b	b	b	b	b	b	b	b	b	b	b	b	b	b	b	b
#	b	b	b	b	b	b	b	b	b	b	b	b	b	b	b	b	b	b
#	b	b	b	b	b	b	b	b	b	b	b	b	b	b	b	b	b	b
#	b	b	b	b	b	b	b	b	b	b	b	b	b	b	b	b	b	b
#	b	b	b	b	b	b	b	b	b	b	b	b	b	b	b	b	b	b
	#DIV/0!	#DIV/0!	#DIV/0!	#DIV/0!	#DIV/0!	#DIV/0!	#DIV/0!	#DIV/0!	#DIV/0!	#DIV/0!	#DIV/0!	#DIV/0!	#DIV/0!	#DIV/0!	#DIV/0!	#DIV/0!	#DIV/0!	#DIV/0!
	#DIV/0!	#DIV/0!	#DIV/0!	#DIV/0!	#DIV/0!	#DIV/0!	#DIV/0!	#DIV/0!	#DIV/0!	#DIV/0!	#DIV/0!	#DIV/0!	#DIV/0!	#DIV/0!	#DIV/0!	#DIV/0!	#DIV/0!	#DIV/0!
Group 4
#	b	b	b	b	b	b	b	b	b	b	b	b	b	b	b	b	b	b
#	b	b	b	b	b	b	b	b	b	b	b	b	b	b	b	b	b	b
#	b	b	b	b	b	b	b	b	b	b	b	b	b	b	b	b	b	b
#	b	b	b	b	b	b	b	b	b	b	b	b	b	b	b	b	b	b
#	b	b	b	b	b	b	b	b	b	b	b	b	b	b	b	b	b	b
#	b	b	b	b	b	b	b	b	b	b	b	b	b	b	b	b	b	b
#	b	b	b	b	b	b	b	b	b	b	b	b	b	b	b	b	b	b
#	b	b	b	b	b	b	b	b	b	b	b	b	b	b	b	b	b	b
#	b	b	b	b	b	b	b	b	b	b	b	b	b	b	b	b	b	b
#	b	b	b	b	b	b	b	b	b	b	b	b	b	b	b	b	b	b
#	b	b	b	b	b	b	b	b	b	b	b	b	b	b	b	b	b	b
#	b	b	b	b	b	b	b	b	b	b	b	b	b	b	b	b	b	b
	#DIV/0!	#DIV/0!	#DIV/0!	#DIV/0!	#DIV/0!	#DIV/0!	#DIV/0!	#DIV/0!	#DIV/0!	#DIV/0!	#DIV/0!	#DIV/0!	#DIV/0!	#DIV/0!	#DIV/0!	#DIV/0!	#DIV/0!	#DIV/0!
	#DIV/0!	#DIV/0!	#DIV/0!	#DIV/0!	#DIV/0!	#DIV/0!	#DIV/0!	#DIV/0!	#DIV/0!	#DIV/0!	#DIV/0!	#DIV/0!	#DIV/0!	#DIV/0!	#DIV/0!	#DIV/0!	#DIV/0!	#DIV/0!
Group 5
#	b	b	b	b	b	b	b	b	b	b	b	b	b	b	b	b	b	b
#	b	b	b	b	b	b	b	b	b	b	b	b	b	b	b	b	b	b
#	b	b	b	b	b	b	b	b	b	b	b	b	b	b	b	b	b	b
#	b	b	b	b	b	b	b	b	b	b	b	b	b	b	b	b	b	b
#	b	b	b	b	b	b	b	b	b	b	b	b	b	b	b	b	b	b
#	b	b	b	b	b	b	b	b	b	b	b	b	b	b	b	b	b	b
#	b	b	b	b	b	b	b	b	b	b	b	b	b	b	b	b	b	b
#	b	b	b	b	b	b	b	b	b	b	b	b	b	b	b	b	b	b
#	b	b	b	b	b	b	b	b	b	b	b	b	b	b	b	b	b	b
#	b	b	b	b	b	b	b	b	b	b	b	b	b	b	b	b	b	b
#	b	b	b	b	b	b	b	b	b	b	b	b	b	b	b	b	b	b
#	b	b	b	b	b	b	b	b	b	b	b	b	b	b	b	b	b	b
	#DIV/0!	#DIV/0!	#DIV/0!	#DIV/0!	#DIV/0!	#DIV/0!	#DIV/0!	#DIV/0!	#DIV/0!	#DIV/0!	#DIV/0!	#DIV/0!	#DIV/0!	#DIV/0!	#DIV/0!	#DIV/0!	#DIV/0!	#DIV/0!
	#DIV/0!	#DIV/0!	#DIV/0!	#DIV/0!	#DIV/0!	#DIV/0!	#DIV/0!	#DIV/0!	#DIV/0!	#DIV/0!	#DIV/0!	#DIV/0!	#DIV/0!	#DIV/0!	#DIV/0!	#DIV/0!	#DIV/0!	#DIV/0!
Group 6
#	b	b	b	b	b	b	b	b	b	b	b	b	b	b	b	b	b	b
#	b	b	b	b	b	b	b	b	b	b	b	b	b	b	b	b	b	b
#	b	b	b	b	b	b	b	b	b	b	b	b	b	b	b	b	b	b
#	b	b	b	b	b	b	b	b	b	b	b	b	b	b	b	b	b	b
#	b	b	b	b	b	b	b	b	b	b	b	b	b	b	b	b	b	b
#	b	b	b	b	b	b	b	b	b	b	b	b	b	b	b	b	b	b
#	b	b	b	b	b	b	b	b	b	b	b	b	b	b	b	b	b	b
#	b	b	b	b	b	b	b	b	b	b	b	b	b	b	b	b	b	b
#	b	b	b	b	b	b	b	b	b	b	b	b	b	b	b	b	b	b
#	b	b	b	b	b	b	b	b	b	b	b	b	b	b	b	b	b	b
#	b	b	b	b	b	b	b	b	b	b	b	b	b	b	b	b	b	b
#	b	b	b	b	b	b	b	b	b	b	b	b	b	b	b	b	b	b
	#DIV/0!	#DIV/0!	#DIV/0!	#DIV/0!	#DIV/0!	#DIV/0!	#DIV/0!	#DIV/0!	#DIV/0!	#DIV/0!	#DIV/0!	#DIV/0!	#DIV/0!	#DIV/0!	#DIV/0!	#DIV/0!	#DIV/0!	#DIV/0!
	#DIV/0!	#DIV/0!	#DIV/0!	#DIV/0!	#DIV/0!	#DIV/0!	#DIV/0!	#DIV/0!	#DIV/0!	#DIV/0!	#DIV/0!	#DIV/0!	#DIV/0!	#DIV/0!	#DIV/0!	#DIV/0!	#DIV/0!	#DIV/0!
Group 7
#	b	b	b	b	b	b	b	b	b	b	b	b	b	b	b	b	b	b
#	b	b	b	b	b	b	b	b	b	b	b	b	b	b	b	b	b	b
#	b	b	b	b	b	b	b	b	b	b	b	b	b	b	b	b	b	b
#	b	b	b	b	b	b	b	b	b	b	b	b	b	b	b	b	b	b
#	b	b	b	b	b	b	b	b	b	b	b	b	b	b	b	b	b	b
#	b	b	b	b	b	b	b	b	b	b	b	b	b	b	b	b	b	b
#	b	b	b	b	b	b	b	b	b	b	b	b	b	b	b	b	b	b
#	b	b	b	b	b	b	b	b	b	b	b	b	b	b	b	b	b	b
#	b	b	b	b	b	b	b	b	b	b	b	b	b	b	b	b	b	b
#	b	b	b	b	b	b	b	b	b	b	b	b	b	b	b	b	b	b
#	b	b	b	b	b	b	b	b	b	b	b	b	b	b	b	b	b	b
#	b	b	b	b	b	b	b	b	b	b	b	b	b	b	b	b	b	b
	#DIV/0!	#DIV/0!	#DIV/0!	#DIV/0!	#DIV/0!	#DIV/0!	#DIV/0!	#DIV/0!	#DIV/0!	#DIV/0!	#DIV/0!	#DIV/0!	#DIV/0!	#DIV/0!	#DIV/0!	#DIV/0!	#DIV/0!	#DIV/0!
	#DIV/0!	#DIV/0!	#DIV/0!	#DIV/0!	#DIV/0!	#DIV/0!	#DIV/0!	#DIV/0!	#DIV/0!	#DIV/0!	#DIV/0!	#DIV/0!	#DIV/0!	#DIV/0!	#DIV/0!	#DIV/0!	#DIV/0!	#DIV/0!
Group 8
#	b	b	b	b	b	b	b	b	b	b	b	b	b	b	b	b	b	b
#	b	b	b	b	b	b	b	b	b	b	b	b	b	b	b	b	b	b
#	b	b	b	b	b	b	b	b	b	b	b	b	b	b	b	b	b	b
#	b	b	b	b	b	b	b	b	b	b	b	b	b	b	b	b	b	b
#	b	b	b	b	b	b	b	b	b	b	b	b	b	b	b	b	b	b
#	b	b	b	b	b	b	b	b	b	b	b	b	b	b	b	b	b	b
#	b	b	b	b	b	b	b	b	b	b	b	b	b	b	b	b	b	b
#	b	b	b	b	b	b	b	b	b	b	b	b	b	b	b	b	b	b
#	b	b	b	b	b	b	b	b	b	b	b	b	b	b	b	b	b	b
#	b	b	b	b	b	b	b	b	b	b	b	b	b	b	b	b	b	b
#	b	b	b	b	b	b	b	b	b	b	b	b	b	b	b	b	b	b
#	b	b	b	b	b	b	b	b	b	b	b	b	b	b	b	b	b	b
	#DIV/0!	#DIV/0!	#DIV/0!	#DIV/0!	#DIV/0!	#DIV/0!	#DIV/0!	#DIV/0!	#DIV/0!	#DIV/0!	#DIV/0!	#DIV/0!	#DIV/0!	#DIV/0!	#DIV/0!	#DIV/0!	#DIV/0!	#DIV/0!
	#DIV/0!	#DIV/0!	#DIV/0!	#DIV/0!	#DIV/0!	#DIV/0!	#DIV/0!	#DIV/0!	#DIV/0!	#DIV/0!	#DIV/0!	#DIV/0!	#DIV/0!	#DIV/0!	#DIV/0!	#DIV/0!	#DIV/0!	#DIV/0!

## Sheet: Results
	Mean	Sem	Mean	Sem	Mean	Sem	Mean	Sem	Mean	Sem	Mean	Sem	Mean	Sem	Mean	Sem	Mean	Sem
	GPX1/Refgene		GPX2/Refgene		HIF1a/Refgene		/Refgene		/Refgene		/Refgene		/Refgene		/Refgene		/Refgene
Control	1	0.116032	1	0.0910026	1	0.0507718	#DIV/0!	#DIV/0!	#DIV/0!	#DIV/0!	#DIV/0!	#DIV/0!	#DIV/0!	#DIV/0!	#DIV/0!	#DIV/0!	#DIV/0!	#DIV/0!
Group 1	0.941383	0.0783854	0.875992	0.0712711	1.03002	0.053304	#DIV/0!	#DIV/0!	#DIV/0!	#DIV/0!	#DIV/0!	#DIV/0!	#DIV/0!	#DIV/0!	#DIV/0!	#DIV/0!	#DIV/0!	#DIV/0!
Group 2	#DIV/0!	#DIV/0!	#DIV/0!	#DIV/0!	#DIV/0!	#DIV/0!	#DIV/0!	#DIV/0!	#DIV/0!	#DIV/0!	#DIV/0!	#DIV/0!	#DIV/0!	#DIV/0!	#DIV/0!	#DIV/0!	#DIV/0!	#DIV/0!
Group 3	#DIV/0!	#DIV/0!	#DIV/0!	#DIV/0!	#DIV/0!	#DIV/0!	#DIV/0!	#DIV/0!	#DIV/0!	#DIV/0!	#DIV/0!	#DIV/0!	#DIV/0!	#DIV/0!	#DIV/0!	#DIV/0!	#DIV/0!	#DIV/0!
Group 4	#DIV/0!	#DIV/0!	#DIV/0!	#DIV/0!	#DIV/0!	#DIV/0!	#DIV/0!	#DIV/0!	#DIV/0!	#DIV/0!	#DIV/0!	#DIV/0!	#DIV/0!	#DIV/0!	#DIV/0!	#DIV/0!	#DIV/0!	#DIV/0!
Group 5	#DIV/0!	#DIV/0!	#DIV/0!	#DIV/0!	#DIV/0!	#DIV/0!	#DIV/0!	#DIV/0!	#DIV/0!	#DIV/0!	#DIV/0!	#DIV/0!	#DIV/0!	#DIV/0!	#DIV/0!	#DIV/0!	#DIV/0!	#DIV/0!
Group 6	#DIV/0!	#DIV/0!	#DIV/0!	#DIV/0!	#DIV/0!	#DIV/0!	#DIV/0!	#DIV/0!	#DIV/0!	#DIV/0!	#DIV/0!	#DIV/0!	#DIV/0!	#DIV/0!	#DIV/0!	#DIV/0!	#DIV/0!	#DIV/0!
Group 7	#DIV/0!	#DIV/0!	#DIV/0!	#DIV/0!	#DIV/0!	#DIV/0!	#DIV/0!	#DIV/0!	#DIV/0!	#DIV/0!	#DIV/0!	#DIV/0!	#DIV/0!	#DIV/0!	#DIV/0!	#DIV/0!	#DIV/0!	#DIV/0!
Group 8	#DIV/0!	#DIV/0!	#DIV/0!	#DIV/0!	#DIV/0!	#DIV/0!	#DIV/0!	#DIV/0!	#DIV/0!	#DIV/0!	#DIV/0!	#DIV/0!	#DIV/0!	#DIV/0!	#DIV/0!	#DIV/0!	#DIV/0!	#DIV/0!
	Mean	SEM	Mean	Sem	Mean	Sem	Mean	Sem	Mean	Sem	Mean	Sem	Mean	Sem	Mean	Sem	Mean	Sem
	GPX1/Refgene		GPX2/Refgene		HIF1a/Refgene		/Refgene		/Refgene		/Refgene		/Refgene		/Refgene		/Refgene
Control	0.65494	0.075994	0.578351	0.0526314	0.515704	0.0261832	#DIV/0!	#DIV/0!	#DIV/0!	#DIV/0!	#DIV/0!	#DIV/0!	#DIV/0!	#DIV/0!	#DIV/0!	#DIV/0!	#DIV/0!	#DIV/0!
Group 1	0.616549	0.0513378	0.506631	0.0412197	0.531185	0.0274891	#DIV/0!	#DIV/0!	#DIV/0!	#DIV/0!	#DIV/0!	#DIV/0!	#DIV/0!	#DIV/0!	#DIV/0!	#DIV/0!	#DIV/0!	#DIV/0!
Group 2	#DIV/0!	#DIV/0!	#DIV/0!	#DIV/0!	#DIV/0!	#DIV/0!	#DIV/0!	#DIV/0!	#DIV/0!	#DIV/0!	#DIV/0!	#DIV/0!	#DIV/0!	#DIV/0!	#DIV/0!	#DIV/0!	#DIV/0!	#DIV/0!
Group 3	#DIV/0!	#DIV/0!	#DIV/0!	#DIV/0!	#DIV/0!	#DIV/0!	#DIV/0!	#DIV/0!	#DIV/0!	#DIV/0!	#DIV/0!	#DIV/0!	#DIV/0!	#DIV/0!	#DIV/0!	#DIV/0!	#DIV/0!	#DIV/0!
Group 4	#DIV/0!	#DIV/0!	#DIV/0!	#DIV/0!	#DIV/0!	#DIV/0!	#DIV/0!	#DIV/0!	#DIV/0!	#DIV/0!	#DIV/0!	#DIV/0!	#DIV/0!	#DIV/0!	#DIV/0!	#DIV/0!	#DIV/0!	#DIV/0!
Group 5	#DIV/0!	#DIV/0!	#DIV/0!	#DIV/0!	#DIV/0!	#DIV/0!	#DIV/0!	#DIV/0!	#DIV/0!	#DIV/0!	#DIV/0!	#DIV/0!	#DIV/0!	#DIV/0!	#DIV/0!	#DIV/0!	#DIV/0!	#DIV/0!
Group 6	#DIV/0!	#DIV/0!	#DIV/0!	#DIV/0!	#DIV/0!	#DIV/0!	#DIV/0!	#DIV/0!	#DIV/0!	#DIV/0!	#DIV/0!	#DIV/0!	#DIV/0!	#DIV/0!	#DIV/0!	#DIV/0!	#DIV/0!	#DIV/0!
Group 7	#DIV/0!	#DIV/0!	#DIV/0!	#DIV/0!	#DIV/0!	#DIV/0!	#DIV/0!	#DIV/0!	#DIV/0!	#DIV/0!	#DIV/0!	#DIV/0!	#DIV/0!	#DIV/0!	#DIV/0!	#DIV/0!	#DIV/0!	#DIV/0!
Group 8	#DIV/0!	#DIV/0!	#DIV/0!	#DIV/0!	#DIV/0!	#DIV/0!	#DIV/0!	#DIV/0!	#DIV/0!	#DIV/0!	#DIV/0!	#DIV/0!	#DIV/0!	#DIV/0!	#DIV/0!	#DIV/0!	#DIV/0!	#DIV/0!
